# Supplementary material for: Comparison of revision surgery after implant-based breast reconstruction between smooth, textured, and polyurethane-covered implants: results from the Dutch Breast Implant Registry
Source: Br J Surg. 2025 May 17;112(5):znaf082. doi: 10.1093/bjs/znaf082 (PMC12084802; doi:10.1093/bjs/znaf082)
Supplement: znaf082_Supplementary_Data [file znaf082_supplementary_data.zip]

Archive with 6 entries (6 files):
- Attached file_ Supplemental-Digital-Content-1.-DBIR-Data-Dictionary.xls
- Figure_S1.jpg
- Supplementary_Material.docx
- Table_S1.docx
- Table_S2.docx
- Table_S3.docx
