# Supplementary material for: Comparison of revision surgery after implant-based breast reconstruction between smooth, textured, and polyurethane-covered implants: results from the Dutch Breast Implant Registry
Source: Br J Surg. 2025 May 17;112(5):znaf082. doi: 10.1093/bjs/znaf082 (PMC12084802; doi:10.1093/bjs/znaf082)
Supplement: znaf082_Supplementary_Data [file znaf082_supplementary_data.zip › Attached file_ Supplemental-Digital-Content-1.-DBIR-Data-Dictionary.xls]

## Sheet: Algemeen
DBIR-2024
Dutch Breast Implant Registry
Interne code: dbir-2024 Versie: 1.0.3 Omgeving: prod
Copyright © 2023 Stichting DICA. Alle rechten voorbehouden.
Een verdere toelichting op het lezen van de datadictionary en het aanleveren van data middels batch vindt u op http://support.dica.nl/ onder het kopje batch. In deze DataDictionary (DD) staat de structuur van de registratie beschreven, zoals die technisch bij MRDM is gedefinieerd. Registraties hebben een bepaalde structuur en zijn opgebouwd uit datasets, die op hun beurt weer bestaan uit diverse …

## Sheet: Relatie datasets
Relatie (hiërarchie) datasets				Dataset label
patient				(Patient)
┣━━━━━ ┃ ┃	surgery			(Surgery)	Registered surgeries Select existing or add new surgery.
┃	┗━━━━━	sidespecific		(Side)	Continue to add information for left and/or right breast
┃		┗━━━━━	object	(Device)	Continue with the registration of the device(s)
┗━━━━━	covid19			(Covid19)	This generic COVID-19 module has been added to the DICA 2020 registrations due to the influence that the corona crisis has had on the quality of care as measured in the DICA registrations. With the data in this module, your indicator results over this period can be interpreted better and/or corrected for the effects of SARS-CoV-2 infections of your patients and the measures that had to be taken i…

## Sheet: Dataset keys
DATASET	KEY VARIABELE
patient	idcode
patient	land
surgery	operdate
covid19	adm-date-hosp
sidespecific	surgside
object	action

## Sheet: Alle variabelen
DATASET	VARIABELE	XML ELEMENT NAAM	VARIABELEN VOOR BATCH AANLEVERING
patient	id	id	id
patient	upn	upn	upn
patient	land	land	land
patient	idcode	idcode	idcode
patient	tussen	tussen	tussen
patient	naam	naam	naam
patient	gebdat	gebdat	gebdat
patient	geslacht	geslacht	geslacht
patient	land-woon	land-woon	land-woon
patient	pcode	pcode	pcode
patient	stuurvar-patient-first-augmentic-bilateral	stuurvar-patient-first-augmentic-bilateral	stuurvar-patient-first-augmentic-bilateral
patient	surgery	surgery
surgery	stuurvar-first-augmentic-bilateral
surgery	stuurvar-side	stuurvar-side	stuurvar-side
surgery	surgery-id	surgery-id	surgery-id
surgery	operdate	operdate	operdate
surgery	surgbignumber	surgbignumber	surgbignumber
surgery	surgbignumberother	surgbignumberother	surgbignumberother
surgery	surgery-upn	surgery-upn	surgery-upn
surgery	surgasa	surgasa	surgasa
surgery	nicotineabuse	nicotineabuse	nicotineabuse
surgery	ptheight	ptheight	ptheight
surgery	ptweight	ptweight	ptweight
surgery	bmi
surgery	sidespecific	sidespecific
sidespecific	calc-nr-right-sides
sidespecific	calc-nr-left-sides
sidespecific	calc-nr-objects
sidespecific	surgside	surgside	surgside
sidespecific	intervention	intervention	intervention
sidespecific	repautologous	repautologous	repautologous
sidespecific	indication	indication	indication
sidespecific	timingrec	timingrec	timingrec
sidespecific	prevradio	prevradio	prevradio
sidespecific	first	first	first
sidespecific	incissite	incissite	incissite
sidespecific	plane	plane	plane
sidespecific	capsulectomy	capsulectomy	capsulectomy
sidespecific	sheet	sheet	sheet
sidespecific	admmanufacturer	admmanufacturer	admmanufacturer
sidespecific	admmanother	admmanother	admmanother
sidespecific	admserialno	admserialno	admserialno
sidespecific	admlotno	admlotno	admlotno
sidespecific	admcatalogus	admcatalogus	admcatalogus
sidespecific	meshmanufacturer	meshmanufacturer	meshmanufacturer
sidespecific	meshmanother	meshmanother	meshmanother
sidespecific	meshserialno	meshserialno	meshserialno
sidespecific	meshlotno	meshlotno	meshlotno
sidespecific	meshcatalogus	meshcatalogus	meshcatalogus
sidespecific	mastopexy	mastopexy	mastopexy
sidespecific	autologousflapcover	autologousflapcover	autologousflapcover
sidespecific	fatgrafting	fatgrafting	fatgrafting
sidespecific	systantibiot	systantibiot	systantibiot
sidespecific	postopantibiot	postopantibiot	postopantibiot
sidespecific	antisepticrinse	antisepticrinse	antisepticrinse
sidespecific	antisepticrinsetechnique	antisepticrinsetechnique	antisepticrinsetechnique
sidespecific	kellerfunnel	kellerfunnel	kellerfunnel
sidespecific	nippleguards	nippleguards	nippleguards
sidespecific	glovchanginsert	glovchanginsert	glovchanginsert
sidespecific	drains	drains	drains
sidespecific	te-to-implant	te-to-implant	te-to-implant
sidespecific	te-to-autologous	te-to-autologous	te-to-autologous
sidespecific	contralateral	contralateral	contralateral
sidespecific	wound	wound	wound
sidespecific	skinnecrosis	skinnecrosis	skinnecrosis
sidespecific	seroma19	seroma19	seroma19
sidespecific	hematoma19	hematoma19	hematoma19
sidespecific	flap	flap	flap
sidespecific	scarring	scarring	scarring
sidespecific	capsular-noyes	capsular-noyes	capsular-noyes
sidespecific	capsular	capsular	capsular
sidespecific	double-capsule	double-capsule	double-capsule
sidespecific	breastpain	breastpain	breastpain
sidespecific	dissatisfaction	dissatisfaction	dissatisfaction
sidespecific	asymmetry	asymmetry	asymmetry
sidespecific	breastcancer	breastcancer	breastcancer
sidespecific	anaplasticsusp	anaplasticsusp	anaplasticsusp
sidespecific	anaplasticconf	anaplasticconf	anaplasticconf
sidespecific	pa-nummer	pa-nummer	pa-nummer
sidespecific	scc	scc	scc
sidespecific	sccconf	sccconf	sccconf
sidespecific	pa-nummer-scc	pa-nummer-scc	pa-nummer-scc
sidespecific	asia	asia	asia
sidespecific	patient-request	patient-request	patient-request
sidespecific	devicedefrupt	devicedefrupt	devicedefrupt
sidespecific	silicone-noyes	silicone-noyes	silicone-noyes
sidespecific	silicone	silicone	silicone
sidespecific	devmalpos	devmalpos	devmalpos
sidespecific	rippling	rippling	rippling
sidespecific	recall	recall	recall
sidespecific	other	other	other
sidespecific	seroma
sidespecific	object	object
object	calc-nr-implants
object	calc-nr-explants
object	def-isdeviceregistered
object	action	action	action
object	dropdown-selection-id
object	isdeviceregistered	isdeviceregistered	isdeviceregistered
object	insertiontype	insertiontype	insertiontype
object	implantyear	implantyear	implantyear
object	infoexplant	infoexplant	infoexplant
object	infomarkers	infomarkers	infomarkers
object	refno	refno	refno
object	manufacturer	manufacturer	manufacturer
object	manother	manother	manother
object	implanttype	implanttype	implanttype
object	texture
object	coating
object	coatingother
object	fill
object	fillother
object	shape
object	maxweightvol
object	calc-manufacturer-supports-barcode
object	scan-manual-indicator	scan-manual-indicator	scan-manual-indicator
object	gs1-barcode	gs1-barcode	gs1-barcode
object	gs1-ai-processing-status	gs1-ai-processing-status	gs1-ai-processing-status
object	gs1-gtin	gs1-gtin	gs1-gtin
object	gs1-expiry	gs1-expiry	gs1-expiry
object	gs1-lotno	gs1-lotno	gs1-lotno
object	gs1-serialno	gs1-serialno	gs1-serialno
patient	covid19	covid19
covid19	covbekend
covid19	adm-date-hosp
covid19	covtest
covid19	datcovverd
covid19	datcovverdonb
covid19	datcovid
covid19	datcovonb
covid19	datcovpos
covid19	datcovposonb
covid19	adm-date-icu
covid19	dis-date-icu
covid19	discharged-to
covid19	covid19status

## Sheet: patient
CATEGORIE	LABEL / OMSCHRIJVING	VARIABELE NAAM	TYPE	LENGTE	FORMAAT	VARIABELE VERPLICHT	OPTIE KEUZE VERPLICHT	OPTIESET	STANDAARD WAARDE	ZICHTBAAR	CONDITIE	CALCULATIE	HELP TEKST
	SECTIE	Patient
Patient identification	Hospital	id	geheel getal	6		Ja	Ja	1002	organisationId()	alleen lezen
Patient identification	Local patient identification number	upn	tekst (versleuteld in Survey)	16		Ja							Unique patient number (UPN) as mentioned in the electronic patient record (EPD), assigned by the clinic.
Patient identification	Country idcode	land	tekst	10		Ja	Ja	countries	'nl'				Select country of issue of the patient's social security number. In case of another nationality than Dutch, German, Belgian or Swedish, select "Unknown".
Patient identification	Social security number	idcode	tekst (versleuteld in Survey)	12		Ja							Netherlands: Burger Service Nummer: the format is 9 digits and must meet the algorithm “elfproef”. Germany: Ausweisnummer: must comply with the rules applicable to a German ausweisnummer. Belgium: Rijksregisternummer: the format is 11 digits: date of birth (year, month, day), sequence number (3 digits), and control number (2 digits). Sweden: Personnummer: the format is 10 digits: date of birth (y…
	Social Security Number (BSN) is essential for 3 purposes: 1) Recall, 2) Tracing implants and their performance, especially when explanted in other health care institutions, 3) Retrieving date of death from Vektis (if applicable).
Name details	Prefix	tussen	tekst (versleuteld in Survey)	40									Prefix of the patients birthname, as mentioned in the passport from the country of residence. Dutch: voorvoegsel
Name details	Surname	naam	tekst (versleuteld in Survey)	40		Ja							Surname of patients birthname, as mentioned in the passport from the country of residence.
Personal data	Date of birth	gebdat	datum	10	jjjj-mm-dd	Ja							Date of birth of the patient according to the following format: dd-mm-yyyy.
Personal data	Sex	geslacht	geheel getal	1		Ja	Ja	500	2
Personal data	Country of residence	land-woon	geheel getal	4		Ja	Ja	34	6030
Personal data	Postal code	pcode	tekst (versleuteld in Survey)	7		Ja					[land-woon]==6030		Postal code at the time of the first contact. Only enter at a Dutch home address! Preferably use the postal code from the Postcode table (OID: 2.16.840.1.113883.2.4.4.15). Dutch postal codes consist of 4 digits and two capital letters. Example: 1234AB.
	SECTIE	Registered surgeries
	<b>First bilateral cosmetic augmentation?</b> If you select “yes”, some answers will be prefilled. Please check carefully if these answers apply to your patient and complete remaining questions.	stuurvar-patient-first-augmentic-bilateral	geheel getal	1			Ja	101			plugin('IknlCounter','surgery','surgery-id',organisationId())==0
	Registered surgeries Select existing or add new surgery.	surgery	dataset
	Inclusion criteria: Any surgery of the breast involving: • Insertion of a permanent implant or tissue expander • Replacement of a permanent implant or tissue expander (including capsulectomy only, replacement with autologous tissue) • Explantation of a permanent implant or tissue expander • Use of any additional devices (mesh, ADM)
	SECTIE										false
	This generic COVID-19 module has been added to the DICA 2020 registrations due to the influence that the corona crisis has had on the quality of care as measured in the DICA registrations. With the data in this module, your indicator results over this period can be interpreted better and/or corrected for the effects of SARS-CoV-2 infections of your patients and the measures that had to be taken i…	covid19	dataset							niet zichtbaar vanwege sectie conditie	FALSE

## Sheet: surgery
CATEGORIE	LABEL / OMSCHRIJVING	VARIABELE NAAM	TYPE	LENGTE	FORMAAT	VARIABELE VERPLICHT	OPTIE KEUZE VERPLICHT	OPTIESET	STANDAARD WAARDE	ZICHTBAAR	CONDITIE	CALCULATIE	HELP TEKST
	SECTIE	Side of operation
	Is this a first cosmetic augmentation where a new implant is inserted bilaterally?	stuurvar-first-augmentic-bilateral	geheel getal	1			Ja	101	if([../stuurvar-patient-first-augmentic-bilateral]==1,1,0)	niet zichtbaar
	Side of operation	stuurvar-side	geheel getal	1		Ja	Ja	141	if([../stuurvar-patient-first-augmentic-bilateral]==1,3,null)				The left and/or right breast
	SECTIE	Hospital/patient characteristics
Hospital characteristics	Location	surgery-id	geheel getal	5		Ja	Ja	1002	organisationId()	alleen lezen
Hospital characteristics	Operation date If you perform a reoperation on the same day, please register the reoperation on the operation date + 1 day.	operdate	datum	10	jjjj-mm-dd	Ja
Hospital characteristics	Operating surgeon	surgbignumber	geheel getal	3		Ja, door validatie regel	Ja	130
Hospital characteristics	Other	surgbignumberother	tekst (versleuteld in Survey)	100							[surgbignumber] == 999
Patient characteristics	Unique patientnumber, clinic	surgery-upn	tekst (versleuteld in Survey)	16		Ja			[../upn]				Unique patiëntnumber, assigned by clinic
Patient characteristics	What is the ASA classification before operation	surgasa	geheel getal	3		Ja	Ja	133	if([stuurvar-first-augmentic-bilateral]==1,1,plugin('FindLastCreatedValue','surgasa'))				American Society of Anesthesiologists' identification system for a patient's medical status.
Case-mix variables	Nicotine abuse	nicotineabuse	geheel getal	1		Ja, door validatie regel	Ja	112	plugin('FindLastCreatedValue','nicotineabuse')				As identified by the patient
Case-mix variables	Height in centimeters	ptheight	geheel getal	3		Ja, door validatie regel			plugin('FindLastCreatedValue','ptheight')				A person's height, measured in centimeters. *Is prefilled when height is known from a previous surgery record.
Case-mix variables	Weight in kilograms	ptweight	geheel getal	3		Ja, door validatie regel			plugin('FindLastCreatedValue','ptweight')				The weight (body mass) of a person measured in kilograms.
Case-mix variables	BMI	bmi	decimaal getal	5	999.9					alleen lezen	[ptheight] > 0 && [ptweight] > 0	if([ptheight]===null||[ptweight]===null,null,([ptweight]/([ptheight]*[ptheight]))*10000)	Body Mass Index. Is calculated automatically when height and weight of the patient are filled in.
	Continue to add information for left and/or right breast	sidespecific	dataset

## Sheet: sidespecific
CATEGORIE	LABEL / OMSCHRIJVING	VARIABELE NAAM	TYPE	LENGTE	FORMAAT	VARIABELE VERPLICHT	OPTIE KEUZE VERPLICHT	OPTIESET	STANDAARD WAARDE	ZICHTBAAR	CONDITIE	CALCULATIE	HELP TEKST
	SECTIE	Intervention
	This is a calculated variable showing the number of right side specific records that have been registered.	calc-nr-right-sides	geheel getal							niet zichtbaar		plugin('IknlCounter','sidespecific','surgside',1)
	This is a calculated variable showing the number of left side specific records that have been registered.	calc-nr-left-sides	geheel getal							niet zichtbaar		plugin('IknlCounter','sidespecific','surgside',2)
	This is a calculated variable showing the number of objects related to this side	calc-nr-objects	geheel getal							niet zichtbaar		plugin('IknlCounter','object')
	Side of operation	surgside	geheel getal	1		Ja	Ja	134	if( [../stuurvar-side] == 1 , 1 , if( [../stuurvar-side] ==2 , 2 , if( [../stuurvar-side] == 3 , if( [calc-nr-right-sides]==0 , 1 , if( [calc-nr-left-sides]==0 , 2 , null ) ) , null ) ) )	alleen lezen
	<b>This side specific record has been manually created. Please delete this record using the trash icon on the upper right side and go to section "Side of operation" to specify which side(s) you want to register. This will automatically create side specific records as specified.</b>
	<b>This side specific record seems to be created incorrectly. This happens when the variable in section "Side of operation" was altered. Please delete this record using the trash icon on the upper right side.</b>
	Intervention	intervention	geheel getal	2		Ja, door validatie regel	Ja	135	if([../stuurvar-first-augmentic-bilateral]==1,1,null)				Insertion only = - Primary surgery: initial insertion of a new device, i.e. an implant or tissue expander. - Insertion of a new device in a patient who has had previous surgery. Replacement = - Removal of an in situ device and insertion of the same or new device. - Replacement of an implant with a tissue expander. - Replacement of an in situ device with autologous tissue. - Includes capsulectomy …
	Replacement of device with autologous tissue	repautologous	geheel getal	1		Ja, door validatie regel	Ja	101			[intervention]==2		Replacement of an in situ device (permanent implant or tissue expander) with autologous tissue.
	Indication of surgery	indication	geheel getal	2		Ja, door validatie regel	Ja	108	if([../stuurvar-first-augmentic-bilateral]==1,11,null)				The reason for surgery (in case of an explantation-only procedure: the reason for initial surgery): * Cosmetic augmentation = Cosmetic surgery for enlarging breasts. * Reconstruction post mastectomy for cancer = Surgery to recreate a breast after one or both breasts are removed as a treatment for breast cancer. * Reconstruction post prophylactic mastectomy = Surgery to recreate a breast after one…
	In case of revision, register indication and timing (if applicable) of primary surgery.
	Timing initial reconstruction	timingrec	geheel getal	1		Ja, door validatie regel	Ja	122			([indication] == 12 || [indication] == 13 || [indication] == 15) && ([intervention]==1 || [intervention]==2)		- Immediate = at the same time as the mastectomy - Delayed = at a later time than the mastectomy
	Previous radiotherapy	prevradio	geheel getal	1		Ja, door validatie regel	Ja	101	if([../stuurvar-first-augmentic-bilateral]==1,0,null)		[indication] != 11 || totime([../operdate]) < totime('2022-01-01')		Radiotherapy to the breast or chest wall at any time prior to the current device operation
	First implant surgery of this breast	first	geheel getal	1		Ja, door validatie regel	Ja	101	if([../stuurvar-first-augmentic-bilateral]==1,1,null)		[intervention]==1		Yes = Primary surgery: initial insertion of a new device, i.e. an implant or tissue expander. No = Insertion of a new device in a patient who has had previous surgery.
	SECTIE	Operation techniques									totime([../operdate]) < totime('2023-01-01') || [repautologous]!=1
	Incision site	incissite	geheel getal	1		Ja, door validatie regel	Ja	109	if([../stuurvar-first-augmentic-bilateral]==1,1,null)		([intervention] == 1 || [intervention] == 2 || ([intervention] == 3 && totime([../operdate]) < totime('2021-01-01'))) && (totime([../operdate]) < totime('2023-01-01') || [repautologous]!=1)		Reconstruction (post (prophylactic) mastectomy / benign) Inframammary: An incision in, or caudal, the infra-mammary fold. Mastectomy scar [non-nipple-sparing]: An incision through an existing mastectomy incision where the nipple has not been spared. This option also includes an incision around a latissimus dorsi flap. Mastectomy scar [nipple-sparing]: An incision through an existing mastectomy in…
	Plane (of re-insertion)	plane	geheel getal	1		Ja, door validatie regel	Ja	110			([intervention]==1 || [intervention]==2) && (totime([../operdate]) < totime('2023-01-01') || [repautologous]!=1)		The surgical plane in which an implant will be inserted: Subglandular: Beneath the gland and above the muscular fascia. Subfascial: Implant above pectoralis muscle but below the pectoralis fascia. Sub flap: Beneath an autologous flap. Subcutaneous: Directly beneath the subcutis. Complete cover with P.M.: Above chest wall and below the Pectoralis Major muscle. Partial cover with P.M: Partially ben…
Additional elements to intervention	Capsulectomy	capsulectomy	geheel getal	1		Ja, door validatie regel	Ja	115			([intervention]==2 || [intervention]==3) && (totime([../operdate]) < totime('2023-01-01') || [repautologous]!=1)		Removal of the encapsulating scar tissue surrounding the breast implant. - Full = Complete removal of the capsule including thoracic part of the capsule. - Partial = Surgical release and/or partial removal of the capsule.
Additional elements to intervention	MESH / ADM	sheet	geheel getal	1		Ja, door validatie regel	Ja	145	if([../stuurvar-first-augmentic-bilateral]==1,0,null)		([intervention]==1 || [intervention]==2) && (totime([../operdate]) < totime('2023-01-01') || [repautologous]!=1)		The use of either an: • ADM: acellular dermal matrix • Mesh: absorbable or non-absorbable synthetic mesh. Both are medical devices used in breast implant surgery where the mesh or matrix provides a soft tissue scaffold. Example of Mesh: A subpectoral implant-based breast reconstruction with mesh sewn in the inframammary fold, mastectomy flap, and lateral chest wall.
Additional elements to intervention	Manufacturer ADM	admmanufacturer	geheel getal	2			Ja	131			([sheet] == 3) && (totime([../operdate]) < totime('2023-01-01') || [repautologous]!=1)		Name of the manufacturer (brand) of the ADM
Additional elements to intervention	Other	admmanother	tekst (versleuteld in Survey)	100							([admmanufacturer] == 88) && (totime([../operdate]) < totime('2023-01-01') || [repautologous]!=1)
Additional elements to intervention	Serial no ADM	admserialno	tekst (versleuteld in Survey)	40							([sheet] == 3) && (totime([../operdate]) < totime('2023-01-01') || [repautologous]!=1)		Serial number of the ADM
Additional elements to intervention	Lot no ADM	admlotno	tekst (versleuteld in Survey)	40							([sheet] == 3) && (totime([../operdate]) < totime('2023-01-01') || [repautologous]!=1)		Lot number of the ADM
Additional elements to intervention	Catalogous no ADM	admcatalogus	tekst (versleuteld in Survey)	40							([sheet] == 3) && (totime([../operdate]) < totime('2023-01-01') || [repautologous]!=1)		Catalogue reference number of the ADM
Additional elements to intervention	Manufacturer MESH	meshmanufacturer	geheel getal	2			Ja	131			([sheet] == 2) && (totime([../operdate]) < totime('2023-01-01') || [repautologous]!=1)		Name of the manufacturer (brand) of the mesh
Additional elements to intervention	Other	meshmanother	tekst (versleuteld in Survey)	100							([meshmanufacturer] == 88) && (totime([../operdate]) < totime('2023-01-01') || [repautologous]!=1)
Additional elements to intervention	Serial no MESH	meshserialno	tekst (versleuteld in Survey)	40							([sheet] == 2) && (totime([../operdate]) < totime('2023-01-01') || [repautologous]!=1)		Serial number of the mesh
Additional elements to intervention	Lot no MESH	meshlotno	tekst (versleuteld in Survey)	40							([sheet] == 2) && (totime([../operdate]) < totime('2023-01-01') || [repautologous]!=1)		Lot number of the mesh
Additional elements to intervention	Catalogous no MESH	meshcatalogus	tekst (versleuteld in Survey)	40							([sheet] == 2) && (totime([../operdate]) < totime('2023-01-01') || [repautologous]!=1)		Catalogue reference number of the mesh
Additional elements to intervention	Mastopexy	mastopexy	geheel getal	1		Ja, door validatie regel	Ja	101	if([../stuurvar-first-augmentic-bilateral]==1,0,null)		([intervention]==1 || [intervention]==2 || [intervention]==3) && (totime([../operdate]) < totime('2023-01-01') || [repautologous]!=1)		Breast lift
Additional elements to intervention	Autologous flap cover	autologousflapcover	geheel getal	1		Ja, door validatie regel	Ja	101	if([../stuurvar-first-augmentic-bilateral]==1,0,null)		([intervention]==1 || [intervention]==2) && (totime([../operdate]) < totime('2023-01-01') || [repautologous]!=1)		Any autologous flap used for current breast implant surgery that covers an implantable breast device or adds volume to the breast mound.
Additional elements to intervention	Fat grafting	fatgrafting	geheel getal	1		Ja, door validatie regel	Ja	101	if([../stuurvar-first-augmentic-bilateral]==1,0,null)		([intervention]==1 || [intervention]==2 || [intervention]==3) && (totime([../operdate]) < totime('2023-01-01') || [repautologous]!=1)		Transfer of aspirated fat to the breast region.
	SECTIE	Antiseptic precautions/drains									totime([../operdate]) < totime('2023-01-01') || [repautologous]!=1
Antiseptic precautions	Preoperative antibiotics	systantibiot	geheel getal	1		Ja, door validatie regel	Ja	101	if([../stuurvar-first-augmentic-bilateral]==1,1,plugin('FindLastCreatedValue','systantibiot'))		totime([../operdate]) < totime('2023-01-01') || [repautologous]!=1		Use of antibiotics I.V. before incision
Antiseptic precautions	Postoperative antibiotics	postopantibiot	geheel getal	1		Ja, door validatie regel	Ja	101	if([../stuurvar-first-augmentic-bilateral]==1,0,plugin('FindLastCreatedValue','postopantibiot'))		totime([../operdate]) < totime('2023-01-01') || [repautologous]!=1		Use of antibiotics I.V. at any time after 3 hours post-surgery
Antiseptic precautions	Rinse of the pocket	antisepticrinse	geheel getal	1		Ja, door validatie regel	Ja	101	if([../stuurvar-first-augmentic-bilateral]==1,1,null)		([intervention]==1 || [intervention]==2) && (totime([../operdate]) < totime('2023-01-01') || [repautologous]!=1)		Rinse of the surgically created pocket before implant insertion
Antiseptic precautions	Rinse of the pocket type	antisepticrinsetechnique	geheel getal	1		Ja, door validatie regel	Ja	132			([antisepticrinse] == 1) && (totime([../operdate]) < totime('2023-01-01') || [repautologous]!=1)		Intraoperative wash of the surgical pocket with: - an antiseptic (betadine) solution. - an antibiotic solution. - a combination of an antiseptic (betadine) and antibiotic solution.
Antiseptic precautions	Sleeve/funnel	kellerfunnel	geheel getal	1		Ja, door validatie regel	Ja	101	if([../stuurvar-first-augmentic-bilateral]==1,0,null)		([intervention]==1 || [intervention]==2) && (totime([../operdate]) < totime('2023-01-01') || [repautologous]!=1)		A skin barrier protector such as a Keller funnel.
Antiseptic precautions	Nipple guards	nippleguards	geheel getal	1		Ja, door validatie regel	Ja	101	if([../stuurvar-first-augmentic-bilateral]==1,0,null)		([intervention]==1 || [intervention]==2) && (totime([../operdate]) < totime('2023-01-01') || [repautologous]!=1)		The use of adhesive film dressing covering the nipple-areola complex to prevent perioperative expression of bacteria from nipple ducts contaminating the operative field. In case of no nipples: choose "No".
Antiseptic precautions	Glove change for insertion	glovchanginsert	geheel getal	1		Ja, door validatie regel	Ja	101	if([../stuurvar-first-augmentic-bilateral]==1,1,null)		([intervention]==1 || [intervention]==2) && (totime([../operdate]) < totime('2023-01-01') || [repautologous]!=1)		Change of gloves immediately prior to insertion of the implant
Antiseptic precautions	Drains	drains	geheel getal	1		Ja, door validatie regel	Ja	101	if([../stuurvar-first-augmentic-bilateral]==1,0,null)		([intervention]==1 || [intervention]==2) && (totime([../operdate]) < totime('2023-01-01') || [repautologous]!=1)		Intra-operative use of drains
	SECTIE	Indication for revision/explantation & perioperative findings									[intervention]==2 || [intervention]==3
Surgery related	Planned replacement of TE with permanent implant	te-to-implant	geheel getal	1		Ja, door validatie regel	Ja	101			([intervention]==2) && ([intervention]==2 || [intervention]==3)		Planned replacement of a tissue expander with a permanent implant as part of a uncomplicated reconstructive trajectory.
Surgery related	Planned replacement of TE for autologous reconstruction	te-to-autologous	geheel getal	1		Ja, door validatie regel	Ja	101			([intervention]==2) && ([intervention]==2 || [intervention]==3)		Planned replacement of a tissue expander for autologous tissue as part of a uncomplicated reconstructive trajectory.
Surgery related	Problem at contralateral side (no complications on this side)	contralateral	geheel getal	1		Ja, door validatie regel	Ja	101			[intervention]==2 || [intervention]==3		Implant removal due to a problem at the contralateral side (e.g., implant rupture, capsular contracture) without complications on this side.
Surgery related	Deep wound infections	wound	geheel getal	1		Ja, door validatie regel	Ja	101			[intervention]==2 || [intervention]==3		An infection associated with a breast implant which leads to its explantation. Usually involves redness, localized pain or tenderness, abscess or persistent serous liquid formation around the implant. Even with distinct clinical signs it might be culture-negative
Surgery related	Skin necrosis or dehiscence	skinnecrosis	geheel getal	1		Ja, door validatie regel	Ja	101			[intervention]==2 || [intervention]==3
Surgery related	Seroma	seroma19	geheel getal	1		Ja, door validatie regel	Ja	101			[intervention]==2 || [intervention]==3		An accumulation of serum around the implant.
Surgery related	Hematoma	hematoma19	geheel getal	1		Ja, door validatie regel	Ja	101			[intervention]==2 || [intervention]==3		A collection of blood outside the blood vessels which can be localized in an organ, space, or tissue.
Surgery related	Autologous flap problem (e.g., LD)	flap	geheel getal	1		Ja, door validatie regel	Ja	101			[intervention]==2 || [intervention]==3		When a flap is used as part of a reconstruction. Includes, but not limited to one or all of the following problems: Total flap loss, Partial flap loss, vessel thrombosis, flap hematoma, flap infection, sub-flap seroma, flap fat necrosis, size mismatch resulting in incomplete coverage. Does NOT include donor site complications.
Surgery related	Skin scarring problems	scarring	geheel getal	1		Ja, door validatie regel	Ja	101			(totime([../operdate]) < totime('2022-01-01')) && ([intervention]==2 || [intervention]==3)		An abnormal or suboptimal cutaneous or dermal scarring. Includes keloid formation, hypertrophic scarring, poor scar contour or orientation causing distortion or compromise of the reconstructive or aesthetic result. Does NOT include capsular contracture.
Patient	Capsular contracture	capsular-noyes	geheel getal	1		Ja, door validatie regel	Ja	101			[intervention]==2 || [intervention]==3		The shrinkage of the foreign body encapsulation scar tissue that forms around artificial implants imbedded in body tissues.
Patient	Capsular contracture grade	capsular	geheel getal	1		Ja, door validatie regel	Ja	116			(( totime([../operdate]) < totime('2017-09-11') && [capsular-noyes] === null ) || [capsular-noyes] == 1) && ([intervention]==2 || [intervention]==3)		Baker Classification: Grade I : breast is soft with no palpable capsule & looks natural Grade II: breast is slightly firm, with a palpable capsule & looks natural Grade III: (moderate): the breast is firm with an easily palpable capsule and looks abnormal Grade IV: (severe): the breast is hard, cold, painful, and distorted
Patient	Double capsule	double-capsule	geheel getal	1		Ja, door validatie regel	Ja	101			[intervention]==2 || [intervention]==3		An inner capsule envelope totally or partially adheres to the implant surface with a distinct outer capsule adheres to surrounding tissues with an intercapsular space developing between the two.
Patient	Breast pain	breastpain	geheel getal	1		Ja, door validatie regel	Ja	101			[intervention]==2 || [intervention]==3		As noted by the patient
Patient	Patient dissatisfied with volume	dissatisfaction	geheel getal	1		Ja, door validatie regel	Ja	101			[intervention]==2 || [intervention]==3		Patient preference to change the size of implant
Patient	Asymmetry	asymmetry	geheel getal	1		Ja, door validatie regel	Ja	101			[intervention]==2 || [intervention]==3		As determined by the patient and identifiable by the surgeon
Patient	Newly diagnosed breast cancer	breastcancer	geheel getal	1		Ja, door validatie regel	Ja	101			[intervention]==2 || [intervention]==3		Any type of newly diagnosed breast cancer (including DCIS), which leads to the revision or explantation of the breast device.
Patient	Suspicion of BIA-ALCL	anaplasticsusp	geheel getal	1		Ja	Ja	101			[intervention]==2 || [intervention]==3		Use this variable when there is a clinical suspicion of BIA-ALCL (regardless of the pathology results). BIA-ALCL = Breast Implant - Associated Anaplastic Large Cell Lymphoma. A CD30+, ALK-, T-cell derived lymphoma within the non-Hodgkin lymphoma group
	Please fill in the variable "PA confirmed BIA-ALCL" as soon as pathology results are known. If results are not known yet, you will be reminded by the "signaleringslijst" 2 weeks postoperatively.
Patient	PA confirmed BIA-ALCL	anaplasticconf	geheel getal	1			Ja	101			([anaplasticsusp]==1) && ([intervention]==2 || [intervention]==3)		Please fill in this variable as soon as pathology results for BIA-ALCL are known. BIA-ALCL = Breast Implant - Associated Anaplastic Large Cell Lymphoma. A CD30+, ALK-, T-cell derived lymphoma within the non-Hodgkin lymphoma group.
Patient	Pathology number PALGA (for example: T20-...... or C20-......).	pa-nummer	tekst (versleuteld in Survey)	10		Ja, door validatie regel					([anaplasticconf]==1 && ([intervention]==2 || [intervention]==3)) && ([intervention]==2 || [intervention]==3)		Pathology number corresponding with the BIA-ALCL diagnosis, assigned by PALGA. __Examples__: * Histology = T19-number (for samples from 2019) or T20-number (for samples from 2020). * Cytology = C19-number or C20-number.
Patient	Suspicion of BIA-SCC	scc	geheel getal	1		Ja, door validatie regel	Ja	101			[intervention]==2 || [intervention]==3		Use this variable when there is a clinical suspicion of BIA-SCC (regardless of the pathology results).</br>BIA-SCC = Breast Implant Associated-Squamous Cell Carcinoma.</br><a href="https://www.fda.gov/medical-devices/safety-communications/update-reports-squamous-cell-carcinoma-scc-capsule-around-breast-implants-fda-safety-communication" target="_blank">More information</a>
	Please fill in the variable "PA confirmed Squamous Cell Carcinoma (SCC)" as soon as pathology results are known. If results are not known yet, you will be reminded by the "signaleringslijst" 2 weeks postoperatively.
Patient	PA confirmed BIA-SCC	sccconf	geheel getal	1			Ja	101			([scc]==1) && ([intervention]==2 || [intervention]==3)		Please fill in this variable as soon as pathology results for BIA-SCC are known.</br>BIA-SCC = Breast Implant Associated-Squamous Cell Carcinoma.</br><a href="https://www.fda.gov/medical-devices/safety-communications/update-reports-squamous-cell-carcinoma-scc-capsule-around-breast-implants-fda-safety-communication" target="_blank">More information</a>
Patient	Pathology number PALGA (for example: T20-...... or C20-......).	pa-nummer-scc	tekst (versleuteld in Survey)	10		Ja, door validatie regel					([sccconf]==1 && ([intervention]==2 || [intervention]==3)) && ([intervention]==2 || [intervention]==3)		Pathology number corresponding with the SCC diagnosis, assigned by PALGA. __Examples__: * Histology = T19-number (for samples from 2019) or T20-number (for samples from 2020). * Cytology = C19-number or C20-number.
Patient	Suspicion of breast implant-associated illness (previously ASIA)	asia	geheel getal	1		Ja, door validatie regel	Ja	101			[intervention]==2 || [intervention]==3		Non-verified patient-reported non-specific health complaints, previously described as ASIA (Autoimmune Syndrome Induced by Adjuvants).
Patient	Patient's request without health complaints	patient-request	geheel getal	1		Ja, door validatie regel	Ja	101			[intervention]==2 || [intervention]==3		Implant removal at patient's request without any health complaints reported (e.g., due to age of implants)
Device	Device rupture or Device deflation	devicedefrupt	geheel getal	1		Ja, door validatie regel	Ja	101			[intervention]==2 || [intervention]==3		Loss of implant shell integrity
Device	Silicone extravasation	silicone-noyes	geheel getal	1		Ja, door validatie regel	Ja	101			[intervention]==2 || [intervention]==3		Extrusion of silicone beyond the limits of the capsule
Device	Silicone extravasation type	silicone	geheel getal	1		Ja, door validatie regel	Ja	117			((totime([../operdate]) < totime('2017-09-11')) || [silicone-noyes] == 1) && ([intervention]==2 || [intervention]==3)		Type of silicone extravasation: - Intra capsular = inside of the capsule formed around the breast implant. - Extra capsular = outside the capsule formed around the breast implant and in the breast parenchyma. - Distant = in other tissues outside of the breast parenchyma.
Device	Device malposition	devmalpos	geheel getal	1		Ja, door validatie regel	Ja	101			[intervention]==2 || [intervention]==3		Any instance in which the implant is outside its intended position
Device	Implant rippling	rippling	geheel getal	1		Ja, door validatie regel	Ja	101			[intervention]==2 || [intervention]==3
Device	Recall	recall	geheel getal	1		Ja, door validatie regel	Ja	101			[intervention]==2 || [intervention]==3		Explantation of device due to a recall.
	All possible options are registered as "Indication for revision" or "Found indicidentally". This is very unlikely.
	Other (describe)	other	tekst (versleuteld in Survey)	255		Ja, door validatie regel					[intervention]==2 || [intervention]==3
	Seroma/Hematoma	seroma	geheel getal	1			Ja	101		niet zichtbaar	[intervention]==2 || [intervention]==3
	SECTIE	Devices
	Continue with the registration of the device(s)	object	dataset
	SECTIE	Status
	Please continue to the left breast. You have 2 options: 1. <u>Copy your answers:</u> Click the button: “Create copy of current side” to copy surgery specific information to the left breast. Details of the left device need to be filled in manually. <u>Warning</u>: Please make sure to check the answers of the new copied record 2. <u>Add plane record:</u> Click the button: "Create side" to add a new…

## Sheet: object
CATEGORIE	LABEL / OMSCHRIJVING	VARIABELE NAAM	TYPE	LENGTE	FORMAAT	VARIABELE VERPLICHT	OPTIE KEUZE VERPLICHT	OPTIESET	STANDAARD WAARDE	ZICHTBAAR	CONDITIE	CALCULATIE	HELP TEKST
	SECTIE	Device type
	This is a calculated variable showing the number of implant records that have been registered.	calc-nr-implants	geheel getal							niet zichtbaar		plugin('IknlCounter','object','action',1)
	This is a calculated variable showing the number of explant records that have been registered.	calc-nr-explants	geheel getal							niet zichtbaar		plugin('IknlCounter','object','action',2)
	Calculated field to indicate that device is registered	def-isdeviceregistered	geheel getal	1			Ja	101	1	niet zichtbaar
	Is the device inserted or removed?	action	geheel getal	1		Ja	Ja	3009	if( [../intervention]==1 , 1 , if( [../intervention]==3 , 2 , if( [../intervention]==2 , if( [calc-nr-explants]==0 , 2 , if( [calc-nr-implants]==0 , 1 , null ) ) , null ) ) )	alleen lezen
	<b>This device specific record seems to be created incorrectly. This happens when the variable Intervention in section "Intervention" was altered. Please delete this record using the trash icon on the upper right side. </b>
	Select device:
	Select device from previous years:
	- If you select a previously registered device, information will be prefilled. - In case the device is not registered in your clinic, you only need to fill in 'device type' and 'year of implantation' manually. - Currently, if you want to change variables for this device, you need to change the variables in the insertion record and select the device once again from the dropdown menu in order to re…
	Hospital (only if previously registered device is selected)	dropdown-selection-id	geheel getal	6			Ja	1002		niet zichtbaar
	Is the current device already registered by this hospital in the DBIR?	isdeviceregistered	geheel getal	1		Ja	Ja	101			[action]==2
	Insertion type	insertiontype	geheel getal	1		Ja, door validatie regel	Ja	125	if([../te-to-implant]==1,1,if([../intervention]==1,1,if([../te-to-implant]==2 ,1,if([../te-to-autologous]==1,3,if([../intervention]==2 && [../repautologous]==1,3,null)))))		[action]==1
	Year of implantation (yyyy)	implantyear	geheel getal	4		Ja, door validatie regel	Nee	144			([isdeviceregistered]==='0' && [action]==2 && totime([../../operdate]) < totime('2021-01-01')) || ([isdeviceregistered]==='0' && totime([../../operdate]) >= totime('2021-01-01'))		Year of implantation of explanted device.
	SECTIE	Device specific information									[insertiontype]!=2 && [insertiontype]!=3
	Medical records or device passport	infoexplant	geheel getal	1		Ja, door validatie regel	Ja	137			([isdeviceregistered]==='0' && [action]==2 && totime([../../operdate]) < totime('2021-01-01')) && ([insertiontype]!=2 && [insertiontype]!=3)		Available explant device details from previous medical records or passport?
	Identifyable markers on implant	infomarkers	geheel getal	1		Ja, door validatie regel	Ja	138			([isdeviceregistered]==='0' && [action]==2 && totime([../../operdate]) < totime('2021-01-01')) && ([insertiontype]!=2 && [insertiontype]!=3)		Available explant device details readable on explant itself; items such as brand or lot number?
	Click ‘<b>Search for reference number</b>’ and enter (any part of) the reference number you want to register to automatically upload implant characteristics. <b>If the reference number you’re looking for is not listed, please enter it manually.</b>
Reference No	Reference No	refno	tekst	40		Ja, door validatie regel	Nee	prefiller			((([action]==1 && ([implanttype] == 1 || [implanttype] == 2) && [insertiontype] != 2) || ([action]==2 && (totime([../../operdate]) <= totime('2017-09-11') || [infoexplant]==1 || [infomarkers]==1 )) || ([action]==2 && ([implanttype] == 1 || [implanttype] == 2) && [isdeviceregistered]==1 && totime([../../operdate]) >= totime('2019-01-01')) && totime([../../operdate]) < totime('2021-01-01')) || (tot…		Please note that the reference number (or catalog number) is used to obtain information about the implant characteristics (e.g., fill, texture, coating) of the registered implant. This information can only be traced if the reference number is entered correctly. The reference number can be found in the implant booklet of the manufacturer and can also be found on the implant box. Be careful not to …
	Warning: <b>A reference number (or catalog number) consists of 5 to 16 characters and can contain only letters, numbers, hyphens (-) and plus signs (+). Other symbols are not valid. Be careful not to enter a GTIN or serial number.</b>
	Manufacturer	manufacturer	geheel getal	2		Ja, door validatie regel	Ja	131			((([action]==1 && ([implanttype] == 1 || [implanttype] == 2) && [insertiontype] != 2) || ([action]==2 && (totime([../../operdate]) <= totime('2017-09-11') || [infoexplant]==1 || [infomarkers]==1 )) || ([action]==2 && ([implanttype] == 1 || [implanttype] == 2) && [isdeviceregistered]==1 && totime([../../operdate]) >= totime('2019-01-01')) && totime([../../operdate]) < totime('2021-01-01')) || (tot…		Name of the manufacturer (brand) of the device
	Other	manother	tekst (versleuteld in Survey)	100		Ja, door validatie regel					([manufacturer] == 88) && ([insertiontype]!=2 && [insertiontype]!=3)
	Device type	implanttype	geheel getal	1		Ja	Ja	136	if([../../stuurvar-first-augmentic-bilateral]==1,1,if([../te-to-autologous]==1 && [action]==2, 2,if([../te-to-implant]==1 && [action]==2, 2,if([../te-to-implant]==1 && [action]==1, 1,null))))		[insertiontype]!=2 && [insertiontype]!=3
	Texture	texture	geheel getal	1		Ja, door validatie regel	Ja	105		niet zichtbaar	(((([action]==1 && ([implanttype]==1 || [implanttype]==2)) || ([isdeviceregistered]==='0' && [action]==2 && (totime([../../operdate]) >= totime('2017-09-11') && totime([../../operdate]) < totime('2022-01-01'))) || ([isdeviceregistered]==1 && [action]==2 && totime([../../operdate]) >= totime('2019-01-01')) && totime([../../operdate]) < totime('2021-01-01')) || (([../intervention] != 2 && [action] …		The surface texture of the device being inserted or explanted.
	Coating	coating	geheel getal	1		Ja, door validatie regel	Ja	139		niet zichtbaar	(((([action]==1 && ([implanttype]==1 || [implanttype]==2)) || ([isdeviceregistered]==='0' && [action]==2 && (totime([../../operdate]) >= totime('2017-09-11') && totime([../../operdate]) < totime('2022-01-01'))) || ([isdeviceregistered]==1 && [action]==2 && totime([../../operdate]) >= totime('2019-01-01')) && totime([../../operdate]) < totime('2021-01-01')) || (([../intervention] != 2 && [action] …		Breast implants with a polyurethane coating are Polytech and Silimed for example.
	Coating other	coatingother	tekst (versleuteld in Survey)	40		Ja, door validatie regel				niet zichtbaar	([coating]==7 && totime([../../operdate]) <= totime('2022-01-01')) && ([insertiontype]!=2 && [insertiontype]!=3)
	Fill	fill	geheel getal	1		Ja, door validatie regel	Ja	106		niet zichtbaar	(((([action]==1 && ([implanttype]==1 || [implanttype]==2)) || ([isdeviceregistered]==='0' && [action]==2 && (totime([../../operdate]) >= totime('2017-09-11') && totime([../../operdate]) < totime('2022-01-01'))) || ([isdeviceregistered]==1 && [action]==2 && totime([../../operdate]) >= totime('2019-01-01')) && totime([../../operdate]) < totime('2021-01-01')) || (([../intervention] != 2 && [action] …		The material used to fill the breast implant
	Fill other	fillother	tekst (versleuteld in Survey)	40		Ja, door validatie regel				niet zichtbaar	([fill]==7 && totime([../../operdate]) <= totime('2022-01-01')) && ([insertiontype]!=2 && [insertiontype]!=3)
	Shape	shape	geheel getal	1		Ja, door validatie regel	Ja	107		niet zichtbaar	(((([action]==1 && ([implanttype]==1 || [implanttype]==2)) || ([isdeviceregistered]==='0' && [action]==2 && (totime([../../operdate]) >= totime('2017-09-11') && totime([../../operdate]) < totime('2022-01-01'))) || ([isdeviceregistered]==1 && [action]==2 && totime([../../operdate]) >= totime('2019-01-01')) && totime([../../operdate]) < totime('2021-01-01')) || (([../intervention] != 2 && [action] …		The shape of the device being inserted or explanted: - Round: a shape like a flattened sphere. - Shaped/Anatomical: a contoured shape that re-creates the more teardrop outline of a mature breast.
	(Maximum) weight/volume of implant (cc or gr)	maxweightvol	geheel getal	4		Ja, door validatie regel				niet zichtbaar	(([../intervention] != 2 && [action] !=2) || [../intervention] !=3&&(([insertiontype]!=2 && ([action] !=1 || [insertiontype] !=3) && totime([../../operdate]) < totime('2021-01-01')) || (totime([../../operdate]) >= totime('2021-01-01') && [insertiontype] !=3 && ([../intervention]==1 || ([../intervention]==2 && [action]==1))))) && ([insertiontype]!=2 && [insertiontype]!=3)		As determined by the manufacturer or measured intraoperatively by weight, or displacement, or maximum fill volume. Both cc or gr is correct to register, please fill in what is on the box. No calculation necessary because the weight in gr and volume in cc are the same in most of the implants. In case of a discrepancy in weight/volume, register the volume in cc (B-Lite for example).
	SECTIE	Device Manufacturer and barcode									([insertiontype]!=2 && [insertiontype]!=3) && ((([action]==1 && ([implanttype] == 1 || [implanttype] == 2) && [insertiontype] != 2) || ([action]==2 && (totime([../../operdate]) <= totime('2017-09-11') || [infoexplant]==1 || [infomarkers]==1 )) || ([action]==2 && ([implanttype] == 1 || [implanttype] == 2) && [isdeviceregistered]==1 && totime([../../operdate]) >= totime('2019-01-01')) && totime([..…
	Manufacturer supports barcode	calc-manufacturer-supports-barcode	geheel getal	1						niet zichtbaar	([insertiontype]!=2 && [insertiontype]!=3) && ((([action]==1 && ([implanttype] == 1 || [implanttype] == 2) && [insertiontype] != 2) || ([action]==2 && (totime([../../operdate]) <= totime('2017-09-11') || [infoexplant]==1 || [infomarkers]==1 )) || ([action]==2 && ([implanttype] == 1 || [implanttype] == 2) && [isdeviceregistered]==1 && totime([../../operdate]) >= totime('2019-01-01')) && totime([..…	[manufacturer]==12||[manufacturer]==13||[manufacturer]==19||[manufacturer]==18||[manufacturer]==21
	Using GS1 barcode scanner?	scan-manual-indicator	geheel getal	1		Ja, door validatie regel	Ja	143			([calc-manufacturer-supports-barcode]) && (([insertiontype]!=2 && [insertiontype]!=3) && ((([action]==1 && ([implanttype] == 1 || [implanttype] == 2) && [insertiontype] != 2) || ([action]==2 && (totime([../../operdate]) <= totime('2017-09-11') || [infoexplant]==1 || [infomarkers]==1 )) || ([action]==2 && ([implanttype] == 1 || [implanttype] == 2) && [isdeviceregistered]==1 && totime([../../operda…		This variable will determine how barcode details are registered. There are two options: - Manual entry - Use barcode scanner ##Manual entry Some of the details must be determined by reading de barcode and entering them into the system ##Use barcode scanner The barcode is read into the system using a barcode scanner after which the details contained in the barcode are extracted and stored automati…
	Click <a href="http://dica.nl/media/2119/20190731%20Handleiding%20GS1%20scanner.pdf" target="_blank" rel="noreferrer">here</a> for the manual of the barcodescanner
	GS1 barcode. Code starts with (01)	gs1-barcode	tekst	255		Ja, door validatie regel					([scan-manual-indicator] == 1) && (([insertiontype]!=2 && [insertiontype]!=3) && ((([action]==1 && ([implanttype] == 1 || [implanttype] == 2) && [insertiontype] != 2) || ([action]==2 && (totime([../../operdate]) <= totime('2017-09-11') || [infoexplant]==1 || [infomarkers]==1 )) || ([action]==2 && ([implanttype] == 1 || [implanttype] == 2) && [isdeviceregistered]==1 && totime([../../operdate]) >= …		Example barcodes: #Eurosilicone:# <img style="max-width: 100%" src="../../assets/eurosilicone.png?2017-12-22"/> <br/> <br/> ------------ <br/> #Polytech:# <img style="max-width: 100%" src="../../assets/polytech.png?2017-12-22"/>
	SECTIE	Device identification information									([insertiontype]!=2 && [insertiontype]!=3) && ((([action]==1 && ([implanttype] == 1 || [implanttype] == 2) && [insertiontype] != 2) || ([action]==2 && (totime([../../operdate]) <= totime('2017-09-11') || [infoexplant]==1 || [infomarkers]==1 )) || ([action]==2 && ([implanttype] == 1 || [implanttype] == 2) && [isdeviceregistered]==1 && totime([../../operdate]) >= totime('2019-01-01')) && totime([..…
	Barcode Processing Status	gs1-ai-processing-status	geheel getal	1			Ja	140		alleen lezen	([scan-manual-indicator] == 1) && (([insertiontype]!=2 && [insertiontype]!=3) && ((([action]==1 && ([implanttype] == 1 || [implanttype] == 2) && [insertiontype] != 2) || ([action]==2 && (totime([../../operdate]) <= totime('2017-09-11') || [infoexplant]==1 || [infomarkers]==1 )) || ([action]==2 && ([implanttype] == 1 || [implanttype] == 2) && [isdeviceregistered]==1 && totime([../../operdate]) >= …		'Barcode processing status' indicates whether scanning of the GS1 barcode with your barcode scanner was successful or not. If the scan was successful, the fields below are automatically filled (GTIN, expiry date, lot number, serial number). If the scan failed, these fields are empty or only partially filled. A failed scan can be caused by scanning an incorrect barcode or because your barcode scan…
	The UDI (Unique Device Identifier) is 1 of the essential variables to trace an implant in the event of a recall. The UDI is a combination of the variables: - GTIN + - Expiry date + - Lot number + - Serial number. Please fill in these 4 variables. We highly recommend to use a barcode scanner to register your breast implants. Ask the technical support department of your institution for help and ins…
	GTIN (= global trade item number)	gs1-gtin	tekst	40		Ja, door validatie regel					([insertiontype]!=2 && [insertiontype]!=3) && ((([action]==1 && ([implanttype] == 1 || [implanttype] == 2) && [insertiontype] != 2) || ([action]==2 && (totime([../../operdate]) <= totime('2017-09-11') || [infoexplant]==1 || [infomarkers]==1 )) || ([action]==2 && ([implanttype] == 1 || [implanttype] == 2) && [isdeviceregistered]==1 && totime([../../operdate]) >= totime('2019-01-01')) && totime([..…		GTIN = Global Trade Item Number of the device. Will be filled in automatically when a barcode scanner is used successfully. In case this variable has to be filled in manually: The GTIN is composed of 14 numbers written in/under the barcode between the (01) and (10) or (17). See the picture for an example. <br/> <br/> #Example:# <img style="max-width: 100%" src="../../assets/GTIN.png"/>
	Expiry Date (YYMMDD)	gs1-expiry	tekst	40		Ja, door validatie regel					([insertiontype]!=2 && [insertiontype]!=3) && ((([action]==1 && ([implanttype] == 1 || [implanttype] == 2) && [insertiontype] != 2) || ([action]==2 && (totime([../../operdate]) <= totime('2017-09-11') || [infoexplant]==1 || [infomarkers]==1 )) || ([action]==2 && ([implanttype] == 1 || [implanttype] == 2) && [isdeviceregistered]==1 && totime([../../operdate]) >= totime('2019-01-01')) && totime([..…
	Lot Number	gs1-lotno	tekst	40		Ja, door validatie regel					([manufacturer]!=21) && (([insertiontype]!=2 && [insertiontype]!=3) && ((([action]==1 && ([implanttype] == 1 || [implanttype] == 2) && [insertiontype] != 2) || ([action]==2 && (totime([../../operdate]) <= totime('2017-09-11') || [infoexplant]==1 || [infomarkers]==1 )) || ([action]==2 && ([implanttype] == 1 || [implanttype] == 2) && [isdeviceregistered]==1 && totime([../../operdate]) >= totime('20…		Lot number of the implanted device
	Serial Number	gs1-serialno	tekst	40		Ja, door validatie regel					([insertiontype]!=2 && [insertiontype]!=3) && ((([action]==1 && ([implanttype] == 1 || [implanttype] == 2) && [insertiontype] != 2) || ([action]==2 && (totime([../../operdate]) <= totime('2017-09-11') || [infoexplant]==1 || [infomarkers]==1 )) || ([action]==2 && ([implanttype] == 1 || [implanttype] == 2) && [isdeviceregistered]==1 && totime([../../operdate]) >= totime('2019-01-01')) && totime([..…		Serial number of the implanted device
	SECTIE	Status
	You are now at the end of this registration. All entered data has been saved. Make sure that all the error signs in the menu on the left are gone.

## Sheet: covid19
CATEGORIE	LABEL / OMSCHRIJVING	VARIABELE NAAM	TYPE	LENGTE	FORMAAT	VARIABELE VERPLICHT	OPTIE KEUZE VERPLICHT	OPTIESET	STANDAARD WAARDE	ZICHTBAAR	CONDITIE	CALCULATIE	HELP TEKST
	SECTIE	COVID-19 module
Generic COVID-19 module	Was there (clinical) suspicion of or a test performed for a SARS-CoV-2 infection in the period before admission up until 30 days after admission?	covbekend	geheel getal	1			Ja	covid21		niet zichtbaar vanwege dataset			Choose 'Yes' if during this period there was: - A clinical suspicion of a SARS-CoV-2 infection or - A (routine) test for a SARS-CoV-2 infection (PCR, serology, chest CT) or - A confirmed SARS-CoV-2 infection or in this case COVID-19 disease
	Date of admission or, if not available, date of treatment	adm-date-hosp	datum	10	jjjj-mm-dd	Ja				niet zichtbaar vanwege dataset			This date is important to link the COVID-19 module to the correct admission or treatment, as multiple treatments may have taken place during the registration year. In case of transfer from another hospital, the date of transfer (= date of admission to your own hospital) must be stated here.
	Has the patient been tested for SARS-CoV-2 infection using a chest CT, RT-PCR or another specific lab test?	covtest	geheel getal	1			Ja	covid1		niet zichtbaar vanwege dataset	[covbekend]==1		To be tested entails that a specific lab test or a chest CT has been performed in order to detect or exclude a SARS-CoV-2 infection.
	On what date was the first suspicion of SARS-CoV-2 infection? [ICD-10: U07.2 date]	datcovverd	datum	10	jjjj-mm-dd		Nee	covid19		niet zichtbaar vanwege dataset	[covtest] == 1 || [covtest] ==9
	If unknown: Was this before treatment or during / after treatment?	datcovverdonb	geheel getal	1			Ja	covid3		niet zichtbaar vanwege dataset	totime([datcovverd]) == totime('1809-09-09')		Treatment refers to the treatment(s) for which the patient is included in this registration. This may involve a (surgical) intervention, a drug treatment or, for example, radiation treatment. However, if there is a pre-treatment, for example in the form of neo-adjuvant therapy for oncological surgeries, this also counts as a treatment. The date of first treatment for the current treatment plan is…
	On what date was the first specific test performed for SARS-CoV-2 infection? [ICD-10: U07.1 or U07.2 date]	datcovid	datum	10	jjjj-mm-dd		Nee	covid2		niet zichtbaar vanwege dataset	[covtest] == 2
	If unknown: Was this before treatment or during / after treatment?	datcovonb	geheel getal	1			Ja	covid3		niet zichtbaar vanwege dataset	totime([datcovid]) == totime('1809-09-09')		Treatment refers to the treatment(s) for which the patient is included in this registration. This may involve a (surgical) intervention, a drug treatment or, for example, radiation treatment. However, if there is a pre-treatment, for example in the form of neo-adjuvant therapy for oncological surgeries, this also counts as a treatment. The date of first treatment for the current treatment plan is…
	On what date was the first positive lab test on SARS-CoV-2? [ICD-10: U07.1 date]	datcovpos	datum	10	jjjj-mm-dd		Nee	covid4		niet zichtbaar vanwege dataset	[covtest] == 2
	If unknown: Was this before treatment or during / after treatment?	datcovposonb	geheel getal	1			Ja	covid3		niet zichtbaar vanwege dataset	totime([datcovpos]) == totime('1809-09-09')		Treatment refers to the treatment(s) for which the patient is included in this registration. This may involve a (surgical) intervention, a drug treatment or, for example, radiation treatment. However, if there is a pre-treatment, for example in the form of neo-adjuvant therapy for oncological surgeries, this also counts as a treatment. The date of first treatment for the current treatment plan is…
	Date and time of admission to ICU	adm-date-icu	datum en tijd	16	jjjj-mm-dd hh:mm					niet zichtbaar vanwege dataset
	Date and time of discharge from ICU	dis-date-icu	datum en tijd	16	jjjj-mm-dd hh:mm					niet zichtbaar vanwege dataset
	Destination after discharge from ICU	discharged-to	geheel getal	2			Ja	covid13		niet zichtbaar vanwege dataset			Location where the patient goes immediately after discharge from ICU
	What was the final status regarding SARS-CoV-2?	covid19status	tekst	10			Ja	covid		niet zichtbaar vanwege dataset	[covbekend]==1		"SARS-CoV-2 excluded by lab test (PCR, serology)" Select this option if COVID-19 has been excluded after a negative laboratory test and / or based on a CT scan and / or the clinical presentation. "SARS-CoV-2 suspicion, but not detected by lab test [ICD-10: U07.2]" Choose this option if there was a suspicion of COVID-19, e.g. based on CT scan and / or clinical presentation, but this has not (yet) …

## Sheet: Opties
OPTIESET	VARIABELE	WAARDE	LABEL	ZICHTBAAR	CONDITIE
1002	dropdown-selection-id	101	Groningen [Universitair Medisch Centrum Groningen]
1002	dropdown-selection-id	102	OUD, geldig tot 1/1/2021 Rotterdam [J.K.X. Plastische Chirurgie BV]
1002	dropdown-selection-id	103	Amsterdam [Academisch Medisch Centrum]
1002	dropdown-selection-id	104	Amsterdam [VU Medisch Centrum Amsterdam]
1002	dropdown-selection-id	105	OUD, geldig tot 01-01-2016, is gefuseerd - Amsterdam [Onze Lieve Vrouwe Gasthuis]
1002	dropdown-selection-id	106	Leiden [Leids Universitair Medisch Centrum]
1002	dropdown-selection-id	107	Utrecht [UMC Utrecht]
1002	dropdown-selection-id	108	Nieuwegein [Sint Antonius Ziekenhuis]
1002	dropdown-selection-id	109	Rotterdam [Erasmus Medisch Centrum]
1002	dropdown-selection-id	110	Nijmegen [UMC St. Radboud]
1002	dropdown-selection-id	111	Breda [Amphia]
1002	dropdown-selection-id	112	Eindhoven [Catharina Ziekenhuis Eindhoven]
1002	dropdown-selection-id	113	Maastricht [Academisch Ziekenhuis Maastricht]
1002	dropdown-selection-id	114	OUD, geldig tot 01-01-2019, is gefuseerd - Rotterdam [Sint Franciscus Gasthuis]
1002	dropdown-selection-id	116	Lelystad [IJsselmeerziekenhuizen]
1002	dropdown-selection-id	117	Zaandam [Zaans Medisch Centrum]
1002	dropdown-selection-id	118	Amstelveen [Amstelland Ziekenhuis]
1002	dropdown-selection-id	119	Amsterdam [BovenIJ Ziekenhuis]
1002	dropdown-selection-id	120	OUD, geldig tot 01-01-2020, is gefuseerd - Hoorn [Westfriesgasthuis]
1002	dropdown-selection-id	121	OUD, geldig tot 18-12-2019, is gefuseerd - Zwolle [Isala Klinieken]
1002	dropdown-selection-id	122	OUD, geldig tot 22-03-2015, is gefuseerd - Hoofddorp [Spaarne Ziekenhuis]
1002	dropdown-selection-id	123	Deventer [Deventer Ziekenhuis]
1002	dropdown-selection-id	124	Enschede [Medisch Spectrum Twente]
1002	dropdown-selection-id	126	Alkmaar [Medisch Centrum Alkmaar]
1002	dropdown-selection-id	127	OUD, geldig tot 01-01-2016, is gefuseerd - Tilburg [TweeSteden Ziekenhuis]
1002	dropdown-selection-id	128	Arnhem [Rijnstate Ziekenhuis]
1002	dropdown-selection-id	129	Amsterdam [Slotervaart Ziekenhuis]
1002	dropdown-selection-id	131	Almere [Flevoziekenhuis Almere]
1002	dropdown-selection-id	132	Veldhoven [Máxima Medisch Centrum]
1002	dropdown-selection-id	133	Uden [Bernhoven Ziekenhuis]
1002	dropdown-selection-id	134	OUD, geldig tot 01-01-2016, is gefuseerd - Sittard [Orbis Medisch Centrum]
1002	dropdown-selection-id	135	OUD, geldig tot 01-01-2016, is gefuseerd - Heerlen [Atrium Medisch Centrum]
1002	dropdown-selection-id	136	Leiden [Diaconessenhuis Leiden]
1002	dropdown-selection-id	137	OUD, geldig tot 22-03-2015, is gefuseerd - Haarlem [Kennemergasthuis Haarlem]
1002	dropdown-selection-id	138	Harderwijk [Sint Jansdal Ziekenhuis]
1002	dropdown-selection-id	139	Nijmegen [Canisius-Wilhelmina Ziekenhuis]
1002	dropdown-selection-id	140	Venlo [VieCuri Medisch Centrum]
1002	dropdown-selection-id	142	Boxmeer [Maasziekenhuis]
1002	dropdown-selection-id	143	OUD, geldig tot 01-01-2016, is gefuseerd - Apeldoorn [Gelre ziekenhuis Apeldoorn]
1002	dropdown-selection-id	144	OUD, geldig tot 01-01-2016, is gefuseerd - Zutphen [Gelre Ziekenhuis Zutphen]
1002	dropdown-selection-id	146	Winterswijk [Streekziekenhuis Koningin Beatrix]
1002	dropdown-selection-id	147	Groningen [Martiniziekenhuis]
1002	dropdown-selection-id	148	Leeuwarden [Medisch Centrum Leeuwarden]
1002	dropdown-selection-id	149	OUD, geldig tot 18-12-2019, is gefuseerd -Hoogeveen [Bethesda Ziekenhuis Hoogeveen]
1002	dropdown-selection-id	150	OUD, geldig tot 01-01-2019, is gefuseerd -Schiedam [Vlietland Ziekenhuis Schiedam/Vlaardingen]
1002	dropdown-selection-id	151	Gouda [Groene Hart Ziekenhuis]
1002	dropdown-selection-id	152	Den Haag [HagaZiekenhuis]
1002	dropdown-selection-id	153	OUD, geldig tot 01-01-2015, is gefuseerd - s-Gravenhage [Bronovo]
1002	dropdown-selection-id	155	s Hertogenbosch [Jeroen Bosch Ziekenhuis]
1002	dropdown-selection-id	156	Dordrecht [Albert Schweitzer Ziekenhuis]
1002	dropdown-selection-id	157	Drachten [Nij Smellinghe, Drachten]
1002	dropdown-selection-id	158	Woerden [Hofpoort Ziekenhuis]
1002	dropdown-selection-id	160	OUD, geldig tot 18-12-2019, is gefuseerd - Emmen [Scheperziekenhuis]
1002	dropdown-selection-id	162	Sneek [Antonius Ziekenhuis Zuid West Friesland]
1002	dropdown-selection-id	163	Roermond [Laurentius Ziekenhuis]
1002	dropdown-selection-id	164	OUD, geldig tot 18-12-2019, is gefuseerd - Meppel [Diaconessenhuis Meppel]
1002	dropdown-selection-id	165	Doetinchem [Slingeland Ziekenhuis]
1002	dropdown-selection-id	166	Delft [Reinier de Graaf Groep]
1002	dropdown-selection-id	167	OUD, geldig tot 01-01-2015, is gefuseerd -Den Haag [Medisch Centrum Haaglanden]
1002	dropdown-selection-id	168	Tiel [Ziekenhuis Rivierenland]
1002	dropdown-selection-id	169	Heerenveen [Tjongerschans Ziekenhuis]
1002	dropdown-selection-id	170	Helmond [Elkerliek Ziekenhuis]
1002	dropdown-selection-id	171	OUD, geldig tot 01-01-2020, is gefuseerd - Purmerend [Waterland Ziekenhuis]
1002	dropdown-selection-id	172	Vlissingen [Admiraal de Ruyter Ziekenhuis]
1002	dropdown-selection-id	173	Capelle aan de IJssel [IJsselland Ziekenhuis]
1002	dropdown-selection-id	175	Amersfoort [Meander Medisch Centrum]
1002	dropdown-selection-id	177	Rotterdam [Ikazia Ziekenhuis]
1002	dropdown-selection-id	178	OUD, geldig tot 01-01-2016, is gefuseerd - Tilburg [St. Elisabeth Ziekenhuis]
1002	dropdown-selection-id	179	Assen [Wilhelminaziekenhuis]
1002	dropdown-selection-id	180	Winschoten [Ommelander Ziekenhuis Groep - locatie St. Lucas]
1002	dropdown-selection-id	181	Gorinchem [Beatrix Ziekenhuis (Rivas Zorggroep)]
1002	dropdown-selection-id	182	Hilversum [Tergooi Ziekenhuizen]
1002	dropdown-selection-id	183	Delfzijl/Winschoten [Ommelander Ziekenhuis groep]
1002	dropdown-selection-id	184	Geldrop [Sint Anna Ziekenhuis]
1002	dropdown-selection-id	185	Leiderdorp [Rijnland ziekenhuis]
1002	dropdown-selection-id	186	OUD, geldig tot 01-01-2016, is gefuseerd - Amsterdam [Sint Lucas Andreas Ziekenhuis]
1002	dropdown-selection-id	187	Den Helder [Gemini Ziekenhuis]
1002	dropdown-selection-id	189	Dokkum [De Sionsberg]
1002	dropdown-selection-id	191	OUD, geldig tot 01-01-2015, is gefuseerd - Bergen op Zoom [Lievensberg Ziekenhuis]
1002	dropdown-selection-id	192	Beverwijk [Rode Kruis Ziekenhuis]
1002	dropdown-selection-id	193	Utrecht [Diakonessenhuis Utrecht]
1002	dropdown-selection-id	194	Zoetermeer [HagaZiekenhuis]
1002	dropdown-selection-id	195	OUD, geldig tot 01-01-2015, is gefuseerd - Roosendaal [Franciscus Ziekenhuis Roosendaal]
1002	dropdown-selection-id	196	Ede [Gelderse Vallei]
1002	dropdown-selection-id	197	Weert [Sint Jansgasthuis]
1002	dropdown-selection-id	199	Hardenberg [Saxenburgh Medisch Centrum]
1002	dropdown-selection-id	201	Terneuzen [Stichting ZorgSaam Zeeuws Vlaanderen]
1002	dropdown-selection-id	202	Rotterdam [Havenziekenhuis]
1002	dropdown-selection-id	203	Spijkenisse [Spijkenisse Medisch Centrum]
1002	dropdown-selection-id	204	Dirksland [Van Weel Ziekenhuis]
1002	dropdown-selection-id	216	Naarden [Bergman Clinics]
1002	dropdown-selection-id	211	Rotterdam [Maasstadziekenhuis Rotterdam]
1002	dropdown-selection-id	221	Valkenburg [Valkenhorst kliniek]
1002	dropdown-selection-id	223	Hilversum [Velthuis Kliniek]
1002	dropdown-selection-id	232	Veldhoven [Kliniek Veldhoven]
1002	dropdown-selection-id	233	Groesbeek [Kliniek Heyendael]
1002	dropdown-selection-id	235	Amstelveen [Medisch Centrum Amstelveen]
1002	dropdown-selection-id	236	Capelle Aan Den Ijssel [Faceland]
1002	dropdown-selection-id	237	Vlijmen [Ats Kliniek]
1002	dropdown-selection-id	239	Amsterdam [Boerhaave Medisch Centrum]
1002	dropdown-selection-id	240	Rotterdam [Parkkliniek]
1002	dropdown-selection-id	429	Den Haag [Essential Aesthetics]
1002	dropdown-selection-id	500	Amsterdam [Antoni van Leeuwenhoek Ziekenhuis]
1002	dropdown-selection-id	501	OUD, geldig tot 18-12-2019, is gefuseerd - Stadskanaal [Refaja Ziekenhuis Stadskanaal]
1002	dropdown-selection-id	502	Zevenaar [Alysis Zorggroep]
1002	dropdown-selection-id	504	Curacao [Sint Elisabeth Hospitaal]
1002	dropdown-selection-id	505	Hengelo / Almelo [Ziekenhuisgroep Twente]
1002	dropdown-selection-id	506	Alexander Monro Ziekenhuis
1002	dropdown-selection-id	531	Hilversum [Beekman Klinieken]
1002	dropdown-selection-id	241	Roosendaal [Bravis Ziekenhuis]
1002	dropdown-selection-id	601	Den Haag [Haaglanden Medisch Centrum]
1002	dropdown-selection-id	617	Hoofddorp [Spaarne Gasthuis]
1002	dropdown-selection-id	618	Alkmaar [Noordwest Ziekenhuisgroep]
1002	dropdown-selection-id	712	Stichting Medisch Centrum Jan van Goyen
1002	dropdown-selection-id	1138	Amsterdam [DC Klinieken Oud Zuid]
1002	dropdown-selection-id	1579	Barendrecht [Praktijk Gabriels]
1002	dropdown-selection-id	1580	Bloemendaal [Medisch Centrum Bloemendaal]
1002	dropdown-selection-id	1586	Bosch en Duin [CosMed Kliniek]
1002	dropdown-selection-id	807	Sittard/Heerlen [Zuyderland Medisch Centrum]
1002	dropdown-selection-id	1403	Amsterdam [Stichting Onze Lieve Vrouwe Gasthuis]
1002	dropdown-selection-id	1478	Wolvega [Meriant, locatie LindeStede]
1002	dropdown-selection-id	1561	Apeldoorn [Gelre Ziekenhuizen]
1002	dropdown-selection-id	600	Tilburg [Elisabeth TweeSteden Ziekenhuis]
1002	dropdown-selection-id	266	Leiderdorp [Alrijne Zorggroep]
1002	dropdown-selection-id	1589	Enschede [Zipper Clinics]
1002	dropdown-selection-id	1604	OUD, geldig tot 1/1/2021 Amstelveen [Amsterdam Aesthetics BV]
1002	dropdown-selection-id	1605	Zwolle [Dr. Kappel Instituut]
1002	dropdown-selection-id	1627	Leimuiden [Vita Laser B.V.]
1002	dropdown-selection-id	1640	Heesch [Klaver Klinieken]
1002	dropdown-selection-id	1642	Goes [MWCZ]
1002	dropdown-selection-id	1634	Rotterdam [Dr. Liem Clinic]
1002	dropdown-selection-id	1645	Hoorn [Dijklander Ziekenhuis]
1002	dropdown-selection-id	1646	Amsterdam [Acibadem International Medical Center]
1002	dropdown-selection-id	1647	Haarlem [Blooming Plastische Chirurgie (locatie Spaarne Gasthuis)]
1002	dropdown-selection-id	1648	Haarlem [Blooming Plastische Chirurgie (locatie Rode Kruis)]
1002	dropdown-selection-id	1653	Haarlem [Blooming Plastische Chirurgie (locatie Medische Kliniek Velsen)]
1002	dropdown-selection-id	532	Hoogeveen [Treant Zorggroep]
1002	dropdown-selection-id	1599	Rotterdam [Franciscus gasthuis en Vlietland]
1002	dropdown-selection-id	1633	Zwolle [Stichting Isala Klinieken]
1002	dropdown-selection-id	1643	Amsterdam [Mittsu-Institute]
1002	dropdown-selection-id	1654	Bosch en Duin[Gender Clinic]
1002	dropdown-selection-id	1659	Velsen-Noord [Medische Kliniek Velsen]
1002	dropdown-selection-id	1672	EIndhoven [MohsA Huidcentrum]
1002	dropdown-selection-id	2423	Utrecht [FlexClinics]
1002	dropdown-selection-id	2453	Spaarne [Plastisch Cosmetisch Centrum]
1002	dropdown-selection-id	2554	Hoorn [Stichting Dr Kuypers Kliniek]
1002	dropdown-selection-id	3717	Oisterwijk [Mesters Kliniek B.V.]
1002	dropdown-selection-id	10004	dica
1002	dropdown-selection-id	10006	mrdm
1002	dropdown-selection-id	20000	ACCZ-A Klinieken
1002	dropdown-selection-id	20001	OUD, Admiraal de Ruyter Ziekenhuis
1002	dropdown-selection-id	20002	Aesthetic Beauty Clinics
1002	dropdown-selection-id	20004	Amsterdam Plastic Surgery
1002	dropdown-selection-id	20005	Arenborghoeve
1002	dropdown-selection-id	20006	Atlas Kliniek
1002	dropdown-selection-id	20008	Bergland Kliniek
1002	dropdown-selection-id	20009	Bergman Clinics Bilthoven
1002	dropdown-selection-id	20010	Bergman Clinics Rijswijk
1002	dropdown-selection-id	20011	Bergman Clinics Heerenveen
1002	dropdown-selection-id	20012	Bergman Clinics, MediSpa Amsterdam
1002	dropdown-selection-id	1650	Bergman Clinics Hilversum, Hilversum
1002	dropdown-selection-id	20014	Bernekliniek
1002	dropdown-selection-id	20015	Bloemingdael Plastische chirurgie
1002	dropdown-selection-id	20017	Brandwondenziekenhuis
1002	dropdown-selection-id	20018	Centraal Militair Hospitaal
1002	dropdown-selection-id	20019	Cosmetische Chirurgie Stedendriehoek
1002	dropdown-selection-id	20020	Cosmoplast
1002	dropdown-selection-id	20021	Dermicis
1002	dropdown-selection-id	20023	Diakonessenhuis Zeist
1002	dropdown-selection-id	20025	Duinbergen Clinic
1002	dropdown-selection-id	20026	EMC2 Esthetisch Medisch Centrum st Martens-Latem
1002	dropdown-selection-id	20027	EMC Esthetisch Medisch Centrum Bosch en Duin
1002	dropdown-selection-id	20030	Esthetiek Plastische Chirurgie Klinieken
1002	dropdown-selection-id	20031	Gezondheidszorg Oostkust
1002	dropdown-selection-id	20032	Grimbeert Kliniek
1002	dropdown-selection-id	20033	HaaglandenKliniek
1002	dropdown-selection-id	20034	Jessa Ziekenhuis
1002	dropdown-selection-id	20035	Kazem Aesthetica
1002	dropdown-selection-id	20036	OUD, geldig tot 1/1/2021 Kliniek Amstelveen
1002	dropdown-selection-id	20037	Kliniek DeLairesse
1002	dropdown-selection-id	20038	Kliniek Dr.J. Taams
1002	dropdown-selection-id	20040	Kliniek Holystaete
1002	dropdown-selection-id	20041	Kliniek Kiewitheide
1002	dropdown-selection-id	20042	Kliniek Klein Rosendael
1002	dropdown-selection-id	20047	MedCentric
1002	dropdown-selection-id	20048	Mediclinic
1002	dropdown-selection-id	20049	OUD, geldig tot 1/1/2021 MediConsult
1002	dropdown-selection-id	20050	Medisch Centrum Annadal
1002	dropdown-selection-id	20052	Medisch Centrum Waalre
1002	dropdown-selection-id	20053	Zeelandcare Goes
1002	dropdown-selection-id	20054	Parkkliniek
1002	dropdown-selection-id	20055	Park Medisch Centrum
1002	dropdown-selection-id	20056	Penitentiair Ziekenhuis Scheveningen Oost
1002	dropdown-selection-id	20057	Plastisch Chirurgische Praktijk
1002	dropdown-selection-id	20058	Annadal Kliniek
1002	dropdown-selection-id	20061	Stichting Kliniek voor Plastische Chirurgie en Hand Chirurgie
1002	dropdown-selection-id	20063	Sushma Koirala Memorial Hospital
1002	dropdown-selection-id	20065	Universitair Ziekenhuis Leuven
1002	dropdown-selection-id	20066	Van Linschoten Specialisten
1002	dropdown-selection-id	20067	Velthuis Kliniek Eindhoven
1002	dropdown-selection-id	20068	Velthuis Kliniek Enschede
1002	dropdown-selection-id	20070	Velthuis Kliniek Rotterdam
1002	dropdown-selection-id	20071	Velthuis Kliniek Velp
1002	dropdown-selection-id	1595	Velthuis Kliniek Amsterdam
1002	dropdown-selection-id	1596	Velthuis Kliniek Haarlem
1002	dropdown-selection-id	1661	Maastricht [MOOI Kliniek]
1002	dropdown-selection-id	1662	Mill [SK-Plastische Chirurgie]
1002	dropdown-selection-id	1664	Goes [Stichting MedCentric]
1002	dropdown-selection-id	1666	Eindhoven [CosMedic B.V.]
1002	dropdown-selection-id	1667	Den Haag [Table Mountain B.V.]
1002	dropdown-selection-id	1668	Maastricht [Plastische Chirurgie Dr. Ocampo]
1002	dropdown-selection-id	2707	Hupkens Esthetiek, Velp
1002	dropdown-selection-id	20072	Zeeuws Hand en Pols Centrum
1002	dropdown-selection-id	20073	Ziekenhuis Walcheren
1002	dropdown-selection-id	20074	ZorgSaam Zeeuws Vlaanderen
1002	id	101	Groningen [Universitair Medisch Centrum Groningen]
1002	id	102	OUD, geldig tot 1/1/2021 Rotterdam [J.K.X. Plastische Chirurgie BV]
1002	id	103	Amsterdam [Academisch Medisch Centrum]
1002	id	104	Amsterdam [VU Medisch Centrum Amsterdam]
1002	id	105	OUD, geldig tot 01-01-2016, is gefuseerd - Amsterdam [Onze Lieve Vrouwe Gasthuis]
1002	id	106	Leiden [Leids Universitair Medisch Centrum]
1002	id	107	Utrecht [UMC Utrecht]
1002	id	108	Nieuwegein [Sint Antonius Ziekenhuis]
1002	id	109	Rotterdam [Erasmus Medisch Centrum]
1002	id	110	Nijmegen [UMC St. Radboud]
1002	id	111	Breda [Amphia]
1002	id	112	Eindhoven [Catharina Ziekenhuis Eindhoven]
1002	id	113	Maastricht [Academisch Ziekenhuis Maastricht]
1002	id	114	OUD, geldig tot 01-01-2019, is gefuseerd - Rotterdam [Sint Franciscus Gasthuis]
1002	id	116	Lelystad [IJsselmeerziekenhuizen]
1002	id	117	Zaandam [Zaans Medisch Centrum]
1002	id	118	Amstelveen [Amstelland Ziekenhuis]
1002	id	119	Amsterdam [BovenIJ Ziekenhuis]
1002	id	120	OUD, geldig tot 01-01-2020, is gefuseerd - Hoorn [Westfriesgasthuis]
1002	id	121	OUD, geldig tot 18-12-2019, is gefuseerd - Zwolle [Isala Klinieken]
1002	id	122	OUD, geldig tot 22-03-2015, is gefuseerd - Hoofddorp [Spaarne Ziekenhuis]
1002	id	123	Deventer [Deventer Ziekenhuis]
1002	id	124	Enschede [Medisch Spectrum Twente]
1002	id	126	Alkmaar [Medisch Centrum Alkmaar]
1002	id	127	OUD, geldig tot 01-01-2016, is gefuseerd - Tilburg [TweeSteden Ziekenhuis]
1002	id	128	Arnhem [Rijnstate Ziekenhuis]
1002	id	129	Amsterdam [Slotervaart Ziekenhuis]
1002	id	131	Almere [Flevoziekenhuis Almere]
1002	id	132	Veldhoven [Máxima Medisch Centrum]
1002	id	133	Uden [Bernhoven Ziekenhuis]
1002	id	134	OUD, geldig tot 01-01-2016, is gefuseerd - Sittard [Orbis Medisch Centrum]
1002	id	135	OUD, geldig tot 01-01-2016, is gefuseerd - Heerlen [Atrium Medisch Centrum]
1002	id	136	Leiden [Diaconessenhuis Leiden]
1002	id	137	OUD, geldig tot 22-03-2015, is gefuseerd - Haarlem [Kennemergasthuis Haarlem]
1002	id	138	Harderwijk [Sint Jansdal Ziekenhuis]
1002	id	139	Nijmegen [Canisius-Wilhelmina Ziekenhuis]
1002	id	140	Venlo [VieCuri Medisch Centrum]
1002	id	142	Boxmeer [Maasziekenhuis]
1002	id	143	OUD, geldig tot 01-01-2016, is gefuseerd - Apeldoorn [Gelre ziekenhuis Apeldoorn]
1002	id	144	OUD, geldig tot 01-01-2016, is gefuseerd - Zutphen [Gelre Ziekenhuis Zutphen]
1002	id	146	Winterswijk [Streekziekenhuis Koningin Beatrix]
1002	id	147	Groningen [Martiniziekenhuis]
1002	id	148	Leeuwarden [Medisch Centrum Leeuwarden]
1002	id	149	OUD, geldig tot 18-12-2019, is gefuseerd -Hoogeveen [Bethesda Ziekenhuis Hoogeveen]
1002	id	150	OUD, geldig tot 01-01-2019, is gefuseerd -Schiedam [Vlietland Ziekenhuis Schiedam/Vlaardingen]
1002	id	151	Gouda [Groene Hart Ziekenhuis]
1002	id	152	Den Haag [HagaZiekenhuis]
1002	id	153	OUD, geldig tot 01-01-2015, is gefuseerd - s-Gravenhage [Bronovo]
1002	id	155	s Hertogenbosch [Jeroen Bosch Ziekenhuis]
1002	id	156	Dordrecht [Albert Schweitzer Ziekenhuis]
1002	id	157	Drachten [Nij Smellinghe, Drachten]
1002	id	158	Woerden [Hofpoort Ziekenhuis]
1002	id	160	OUD, geldig tot 18-12-2019, is gefuseerd - Emmen [Scheperziekenhuis]
1002	id	162	Sneek [Antonius Ziekenhuis Zuid West Friesland]
1002	id	163	Roermond [Laurentius Ziekenhuis]
1002	id	164	OUD, geldig tot 18-12-2019, is gefuseerd - Meppel [Diaconessenhuis Meppel]
1002	id	165	Doetinchem [Slingeland Ziekenhuis]
1002	id	166	Delft [Reinier de Graaf Groep]
1002	id	167	OUD, geldig tot 01-01-2015, is gefuseerd -Den Haag [Medisch Centrum Haaglanden]
1002	id	168	Tiel [Ziekenhuis Rivierenland]
1002	id	169	Heerenveen [Tjongerschans Ziekenhuis]
1002	id	170	Helmond [Elkerliek Ziekenhuis]
1002	id	171	OUD, geldig tot 01-01-2020, is gefuseerd - Purmerend [Waterland Ziekenhuis]
1002	id	172	Vlissingen [Admiraal de Ruyter Ziekenhuis]
1002	id	173	Capelle aan de IJssel [IJsselland Ziekenhuis]
1002	id	175	Amersfoort [Meander Medisch Centrum]
1002	id	177	Rotterdam [Ikazia Ziekenhuis]
1002	id	178	OUD, geldig tot 01-01-2016, is gefuseerd - Tilburg [St. Elisabeth Ziekenhuis]
1002	id	179	Assen [Wilhelminaziekenhuis]
1002	id	180	Winschoten [Ommelander Ziekenhuis Groep - locatie St. Lucas]
1002	id	181	Gorinchem [Beatrix Ziekenhuis (Rivas Zorggroep)]
1002	id	182	Hilversum [Tergooi Ziekenhuizen]
1002	id	183	Delfzijl/Winschoten [Ommelander Ziekenhuis groep]
1002	id	184	Geldrop [Sint Anna Ziekenhuis]
1002	id	185	Leiderdorp [Rijnland ziekenhuis]
1002	id	186	OUD, geldig tot 01-01-2016, is gefuseerd - Amsterdam [Sint Lucas Andreas Ziekenhuis]
1002	id	187	Den Helder [Gemini Ziekenhuis]
1002	id	189	Dokkum [De Sionsberg]
1002	id	191	OUD, geldig tot 01-01-2015, is gefuseerd - Bergen op Zoom [Lievensberg Ziekenhuis]
1002	id	192	Beverwijk [Rode Kruis Ziekenhuis]
1002	id	193	Utrecht [Diakonessenhuis Utrecht]
1002	id	194	Zoetermeer [HagaZiekenhuis]
1002	id	195	OUD, geldig tot 01-01-2015, is gefuseerd - Roosendaal [Franciscus Ziekenhuis Roosendaal]
1002	id	196	Ede [Gelderse Vallei]
1002	id	197	Weert [Sint Jansgasthuis]
1002	id	199	Hardenberg [Saxenburgh Medisch Centrum]
1002	id	201	Terneuzen [Stichting ZorgSaam Zeeuws Vlaanderen]
1002	id	202	Rotterdam [Havenziekenhuis]
1002	id	203	Spijkenisse [Spijkenisse Medisch Centrum]
1002	id	204	Dirksland [Van Weel Ziekenhuis]
1002	id	216	Naarden [Bergman Clinics]
1002	id	211	Rotterdam [Maasstadziekenhuis Rotterdam]
1002	id	221	Valkenburg [Valkenhorst kliniek]
1002	id	223	Hilversum [Velthuis Kliniek]
1002	id	232	Veldhoven [Kliniek Veldhoven]
1002	id	233	Groesbeek [Kliniek Heyendael]
1002	id	235	Amstelveen [Medisch Centrum Amstelveen]
1002	id	236	Capelle Aan Den Ijssel [Faceland]
1002	id	237	Vlijmen [Ats Kliniek]
1002	id	239	Amsterdam [Boerhaave Medisch Centrum]
1002	id	240	Rotterdam [Parkkliniek]
1002	id	429	Den Haag [Essential Aesthetics]
1002	id	500	Amsterdam [Antoni van Leeuwenhoek Ziekenhuis]
1002	id	501	OUD, geldig tot 18-12-2019, is gefuseerd - Stadskanaal [Refaja Ziekenhuis Stadskanaal]
1002	id	502	Zevenaar [Alysis Zorggroep]
1002	id	504	Curacao [Sint Elisabeth Hospitaal]
1002	id	505	Hengelo / Almelo [Ziekenhuisgroep Twente]
1002	id	506	Alexander Monro Ziekenhuis
1002	id	531	Hilversum [Beekman Klinieken]
1002	id	241	Roosendaal [Bravis Ziekenhuis]
1002	id	601	Den Haag [Haaglanden Medisch Centrum]
1002	id	617	Hoofddorp [Spaarne Gasthuis]
1002	id	618	Alkmaar [Noordwest Ziekenhuisgroep]
1002	id	712	Stichting Medisch Centrum Jan van Goyen
1002	id	1138	Amsterdam [DC Klinieken Oud Zuid]
1002	id	1579	Barendrecht [Praktijk Gabriels]
1002	id	1580	Bloemendaal [Medisch Centrum Bloemendaal]
1002	id	1586	Bosch en Duin [CosMed Kliniek]
1002	id	807	Sittard/Heerlen [Zuyderland Medisch Centrum]
1002	id	1403	Amsterdam [Stichting Onze Lieve Vrouwe Gasthuis]
1002	id	1478	Wolvega [Meriant, locatie LindeStede]
1002	id	1561	Apeldoorn [Gelre Ziekenhuizen]
1002	id	600	Tilburg [Elisabeth TweeSteden Ziekenhuis]
1002	id	266	Leiderdorp [Alrijne Zorggroep]
1002	id	1589	Enschede [Zipper Clinics]
1002	id	1604	OUD, geldig tot 1/1/2021 Amstelveen [Amsterdam Aesthetics BV]
1002	id	1605	Zwolle [Dr. Kappel Instituut]
1002	id	1627	Leimuiden [Vita Laser B.V.]
1002	id	1640	Heesch [Klaver Klinieken]
1002	id	1642	Goes [MWCZ]
1002	id	1634	Rotterdam [Dr. Liem Clinic]
1002	id	1645	Hoorn [Dijklander Ziekenhuis]
1002	id	1646	Amsterdam [Acibadem International Medical Center]
1002	id	1647	Haarlem [Blooming Plastische Chirurgie (locatie Spaarne Gasthuis)]
1002	id	1648	Haarlem [Blooming Plastische Chirurgie (locatie Rode Kruis)]
1002	id	1653	Haarlem [Blooming Plastische Chirurgie (locatie Medische Kliniek Velsen)]
1002	id	532	Hoogeveen [Treant Zorggroep]
1002	id	1599	Rotterdam [Franciscus gasthuis en Vlietland]
1002	id	1633	Zwolle [Stichting Isala Klinieken]
1002	id	1643	Amsterdam [Mittsu-Institute]
1002	id	1654	Bosch en Duin[Gender Clinic]
1002	id	1659	Velsen-Noord [Medische Kliniek Velsen]
1002	id	1672	EIndhoven [MohsA Huidcentrum]
1002	id	2423	Utrecht [FlexClinics]
1002	id	2453	Spaarne [Plastisch Cosmetisch Centrum]
1002	id	2554	Hoorn [Stichting Dr Kuypers Kliniek]
1002	id	3717	Oisterwijk [Mesters Kliniek B.V.]
1002	id	10004	dica
1002	id	10006	mrdm
1002	id	20000	ACCZ-A Klinieken
1002	id	20001	OUD, Admiraal de Ruyter Ziekenhuis
1002	id	20002	Aesthetic Beauty Clinics
1002	id	20004	Amsterdam Plastic Surgery
1002	id	20005	Arenborghoeve
1002	id	20006	Atlas Kliniek
1002	id	20008	Bergland Kliniek
1002	id	20009	Bergman Clinics Bilthoven
1002	id	20010	Bergman Clinics Rijswijk
1002	id	20011	Bergman Clinics Heerenveen
1002	id	20012	Bergman Clinics, MediSpa Amsterdam
1002	id	1650	Bergman Clinics Hilversum, Hilversum
1002	id	20014	Bernekliniek
1002	id	20015	Bloemingdael Plastische chirurgie
1002	id	20017	Brandwondenziekenhuis
1002	id	20018	Centraal Militair Hospitaal
1002	id	20019	Cosmetische Chirurgie Stedendriehoek
1002	id	20020	Cosmoplast
1002	id	20021	Dermicis
1002	id	20023	Diakonessenhuis Zeist
1002	id	20025	Duinbergen Clinic
1002	id	20026	EMC2 Esthetisch Medisch Centrum st Martens-Latem
1002	id	20027	EMC Esthetisch Medisch Centrum Bosch en Duin
1002	id	20030	Esthetiek Plastische Chirurgie Klinieken
1002	id	20031	Gezondheidszorg Oostkust
1002	id	20032	Grimbeert Kliniek
1002	id	20033	HaaglandenKliniek
1002	id	20034	Jessa Ziekenhuis
1002	id	20035	Kazem Aesthetica
1002	id	20036	OUD, geldig tot 1/1/2021 Kliniek Amstelveen
1002	id	20037	Kliniek DeLairesse
1002	id	20038	Kliniek Dr.J. Taams
1002	id	20040	Kliniek Holystaete
1002	id	20041	Kliniek Kiewitheide
1002	id	20042	Kliniek Klein Rosendael
1002	id	20047	MedCentric
1002	id	20048	Mediclinic
1002	id	20049	OUD, geldig tot 1/1/2021 MediConsult
1002	id	20050	Medisch Centrum Annadal
1002	id	20052	Medisch Centrum Waalre
1002	id	20053	Zeelandcare Goes
1002	id	20054	Parkkliniek
1002	id	20055	Park Medisch Centrum
1002	id	20056	Penitentiair Ziekenhuis Scheveningen Oost
1002	id	20057	Plastisch Chirurgische Praktijk
1002	id	20058	Annadal Kliniek
1002	id	20061	Stichting Kliniek voor Plastische Chirurgie en Hand Chirurgie
1002	id	20063	Sushma Koirala Memorial Hospital
1002	id	20065	Universitair Ziekenhuis Leuven
1002	id	20066	Van Linschoten Specialisten
1002	id	20067	Velthuis Kliniek Eindhoven
1002	id	20068	Velthuis Kliniek Enschede
1002	id	20070	Velthuis Kliniek Rotterdam
1002	id	20071	Velthuis Kliniek Velp
1002	id	1595	Velthuis Kliniek Amsterdam
1002	id	1596	Velthuis Kliniek Haarlem
1002	id	1661	Maastricht [MOOI Kliniek]
1002	id	1662	Mill [SK-Plastische Chirurgie]
1002	id	1664	Goes [Stichting MedCentric]
1002	id	1666	Eindhoven [CosMedic B.V.]
1002	id	1667	Den Haag [Table Mountain B.V.]
1002	id	1668	Maastricht [Plastische Chirurgie Dr. Ocampo]
1002	id	2707	Hupkens Esthetiek, Velp
1002	id	20072	Zeeuws Hand en Pols Centrum
1002	id	20073	Ziekenhuis Walcheren
1002	id	20074	ZorgSaam Zeeuws Vlaanderen
1002	surgery-id	101	Groningen [Universitair Medisch Centrum Groningen]
1002	surgery-id	102	OUD, geldig tot 1/1/2021 Rotterdam [J.K.X. Plastische Chirurgie BV]
1002	surgery-id	103	Amsterdam [Academisch Medisch Centrum]
1002	surgery-id	104	Amsterdam [VU Medisch Centrum Amsterdam]
1002	surgery-id	105	OUD, geldig tot 01-01-2016, is gefuseerd - Amsterdam [Onze Lieve Vrouwe Gasthuis]
1002	surgery-id	106	Leiden [Leids Universitair Medisch Centrum]
1002	surgery-id	107	Utrecht [UMC Utrecht]
1002	surgery-id	108	Nieuwegein [Sint Antonius Ziekenhuis]
1002	surgery-id	109	Rotterdam [Erasmus Medisch Centrum]
1002	surgery-id	110	Nijmegen [UMC St. Radboud]
1002	surgery-id	111	Breda [Amphia]
1002	surgery-id	112	Eindhoven [Catharina Ziekenhuis Eindhoven]
1002	surgery-id	113	Maastricht [Academisch Ziekenhuis Maastricht]
1002	surgery-id	114	OUD, geldig tot 01-01-2019, is gefuseerd - Rotterdam [Sint Franciscus Gasthuis]
1002	surgery-id	116	Lelystad [IJsselmeerziekenhuizen]
1002	surgery-id	117	Zaandam [Zaans Medisch Centrum]
1002	surgery-id	118	Amstelveen [Amstelland Ziekenhuis]
1002	surgery-id	119	Amsterdam [BovenIJ Ziekenhuis]
1002	surgery-id	120	OUD, geldig tot 01-01-2020, is gefuseerd - Hoorn [Westfriesgasthuis]
1002	surgery-id	121	OUD, geldig tot 18-12-2019, is gefuseerd - Zwolle [Isala Klinieken]
1002	surgery-id	122	OUD, geldig tot 22-03-2015, is gefuseerd - Hoofddorp [Spaarne Ziekenhuis]
1002	surgery-id	123	Deventer [Deventer Ziekenhuis]
1002	surgery-id	124	Enschede [Medisch Spectrum Twente]
1002	surgery-id	126	Alkmaar [Medisch Centrum Alkmaar]
1002	surgery-id	127	OUD, geldig tot 01-01-2016, is gefuseerd - Tilburg [TweeSteden Ziekenhuis]
1002	surgery-id	128	Arnhem [Rijnstate Ziekenhuis]
1002	surgery-id	129	Amsterdam [Slotervaart Ziekenhuis]
1002	surgery-id	131	Almere [Flevoziekenhuis Almere]
1002	surgery-id	132	Veldhoven [Máxima Medisch Centrum]
1002	surgery-id	133	Uden [Bernhoven Ziekenhuis]
1002	surgery-id	134	OUD, geldig tot 01-01-2016, is gefuseerd - Sittard [Orbis Medisch Centrum]
1002	surgery-id	135	OUD, geldig tot 01-01-2016, is gefuseerd - Heerlen [Atrium Medisch Centrum]
1002	surgery-id	136	Leiden [Diaconessenhuis Leiden]
1002	surgery-id	137	OUD, geldig tot 22-03-2015, is gefuseerd - Haarlem [Kennemergasthuis Haarlem]
1002	surgery-id	138	Harderwijk [Sint Jansdal Ziekenhuis]
1002	surgery-id	139	Nijmegen [Canisius-Wilhelmina Ziekenhuis]
1002	surgery-id	140	Venlo [VieCuri Medisch Centrum]
1002	surgery-id	142	Boxmeer [Maasziekenhuis]
1002	surgery-id	143	OUD, geldig tot 01-01-2016, is gefuseerd - Apeldoorn [Gelre ziekenhuis Apeldoorn]
1002	surgery-id	144	OUD, geldig tot 01-01-2016, is gefuseerd - Zutphen [Gelre Ziekenhuis Zutphen]
1002	surgery-id	146	Winterswijk [Streekziekenhuis Koningin Beatrix]
1002	surgery-id	147	Groningen [Martiniziekenhuis]
1002	surgery-id	148	Leeuwarden [Medisch Centrum Leeuwarden]
1002	surgery-id	149	OUD, geldig tot 18-12-2019, is gefuseerd -Hoogeveen [Bethesda Ziekenhuis Hoogeveen]
1002	surgery-id	150	OUD, geldig tot 01-01-2019, is gefuseerd -Schiedam [Vlietland Ziekenhuis Schiedam/Vlaardingen]
1002	surgery-id	151	Gouda [Groene Hart Ziekenhuis]
1002	surgery-id	152	Den Haag [HagaZiekenhuis]
1002	surgery-id	153	OUD, geldig tot 01-01-2015, is gefuseerd - s-Gravenhage [Bronovo]
1002	surgery-id	155	s Hertogenbosch [Jeroen Bosch Ziekenhuis]
1002	surgery-id	156	Dordrecht [Albert Schweitzer Ziekenhuis]
1002	surgery-id	157	Drachten [Nij Smellinghe, Drachten]
1002	surgery-id	158	Woerden [Hofpoort Ziekenhuis]
1002	surgery-id	160	OUD, geldig tot 18-12-2019, is gefuseerd - Emmen [Scheperziekenhuis]
1002	surgery-id	162	Sneek [Antonius Ziekenhuis Zuid West Friesland]
1002	surgery-id	163	Roermond [Laurentius Ziekenhuis]
1002	surgery-id	164	OUD, geldig tot 18-12-2019, is gefuseerd - Meppel [Diaconessenhuis Meppel]
1002	surgery-id	165	Doetinchem [Slingeland Ziekenhuis]
1002	surgery-id	166	Delft [Reinier de Graaf Groep]
1002	surgery-id	167	OUD, geldig tot 01-01-2015, is gefuseerd -Den Haag [Medisch Centrum Haaglanden]
1002	surgery-id	168	Tiel [Ziekenhuis Rivierenland]
1002	surgery-id	169	Heerenveen [Tjongerschans Ziekenhuis]
1002	surgery-id	170	Helmond [Elkerliek Ziekenhuis]
1002	surgery-id	171	OUD, geldig tot 01-01-2020, is gefuseerd - Purmerend [Waterland Ziekenhuis]
1002	surgery-id	172	Vlissingen [Admiraal de Ruyter Ziekenhuis]
1002	surgery-id	173	Capelle aan de IJssel [IJsselland Ziekenhuis]
1002	surgery-id	175	Amersfoort [Meander Medisch Centrum]
1002	surgery-id	177	Rotterdam [Ikazia Ziekenhuis]
1002	surgery-id	178	OUD, geldig tot 01-01-2016, is gefuseerd - Tilburg [St. Elisabeth Ziekenhuis]
1002	surgery-id	179	Assen [Wilhelminaziekenhuis]
1002	surgery-id	180	Winschoten [Ommelander Ziekenhuis Groep - locatie St. Lucas]
1002	surgery-id	181	Gorinchem [Beatrix Ziekenhuis (Rivas Zorggroep)]
1002	surgery-id	182	Hilversum [Tergooi Ziekenhuizen]
1002	surgery-id	183	Delfzijl/Winschoten [Ommelander Ziekenhuis groep]
1002	surgery-id	184	Geldrop [Sint Anna Ziekenhuis]
1002	surgery-id	185	Leiderdorp [Rijnland ziekenhuis]
1002	surgery-id	186	OUD, geldig tot 01-01-2016, is gefuseerd - Amsterdam [Sint Lucas Andreas Ziekenhuis]
1002	surgery-id	187	Den Helder [Gemini Ziekenhuis]
1002	surgery-id	189	Dokkum [De Sionsberg]
1002	surgery-id	191	OUD, geldig tot 01-01-2015, is gefuseerd - Bergen op Zoom [Lievensberg Ziekenhuis]
1002	surgery-id	192	Beverwijk [Rode Kruis Ziekenhuis]
1002	surgery-id	193	Utrecht [Diakonessenhuis Utrecht]
1002	surgery-id	194	Zoetermeer [HagaZiekenhuis]
1002	surgery-id	195	OUD, geldig tot 01-01-2015, is gefuseerd - Roosendaal [Franciscus Ziekenhuis Roosendaal]
1002	surgery-id	196	Ede [Gelderse Vallei]
1002	surgery-id	197	Weert [Sint Jansgasthuis]
1002	surgery-id	199	Hardenberg [Saxenburgh Medisch Centrum]
1002	surgery-id	201	Terneuzen [Stichting ZorgSaam Zeeuws Vlaanderen]
1002	surgery-id	202	Rotterdam [Havenziekenhuis]
1002	surgery-id	203	Spijkenisse [Spijkenisse Medisch Centrum]
1002	surgery-id	204	Dirksland [Van Weel Ziekenhuis]
1002	surgery-id	216	Naarden [Bergman Clinics]
1002	surgery-id	211	Rotterdam [Maasstadziekenhuis Rotterdam]
1002	surgery-id	221	Valkenburg [Valkenhorst kliniek]
1002	surgery-id	223	Hilversum [Velthuis Kliniek]
1002	surgery-id	232	Veldhoven [Kliniek Veldhoven]
1002	surgery-id	233	Groesbeek [Kliniek Heyendael]
1002	surgery-id	235	Amstelveen [Medisch Centrum Amstelveen]
1002	surgery-id	236	Capelle Aan Den Ijssel [Faceland]
1002	surgery-id	237	Vlijmen [Ats Kliniek]
1002	surgery-id	239	Amsterdam [Boerhaave Medisch Centrum]
1002	surgery-id	240	Rotterdam [Parkkliniek]
1002	surgery-id	429	Den Haag [Essential Aesthetics]
1002	surgery-id	500	Amsterdam [Antoni van Leeuwenhoek Ziekenhuis]
1002	surgery-id	501	OUD, geldig tot 18-12-2019, is gefuseerd - Stadskanaal [Refaja Ziekenhuis Stadskanaal]
1002	surgery-id	502	Zevenaar [Alysis Zorggroep]
1002	surgery-id	504	Curacao [Sint Elisabeth Hospitaal]
1002	surgery-id	505	Hengelo / Almelo [Ziekenhuisgroep Twente]
1002	surgery-id	506	Alexander Monro Ziekenhuis
1002	surgery-id	531	Hilversum [Beekman Klinieken]
1002	surgery-id	241	Roosendaal [Bravis Ziekenhuis]
1002	surgery-id	601	Den Haag [Haaglanden Medisch Centrum]
1002	surgery-id	617	Hoofddorp [Spaarne Gasthuis]
1002	surgery-id	618	Alkmaar [Noordwest Ziekenhuisgroep]
1002	surgery-id	712	Stichting Medisch Centrum Jan van Goyen
1002	surgery-id	1138	Amsterdam [DC Klinieken Oud Zuid]
1002	surgery-id	1579	Barendrecht [Praktijk Gabriels]
1002	surgery-id	1580	Bloemendaal [Medisch Centrum Bloemendaal]
1002	surgery-id	1586	Bosch en Duin [CosMed Kliniek]
1002	surgery-id	807	Sittard/Heerlen [Zuyderland Medisch Centrum]
1002	surgery-id	1403	Amsterdam [Stichting Onze Lieve Vrouwe Gasthuis]
1002	surgery-id	1478	Wolvega [Meriant, locatie LindeStede]
1002	surgery-id	1561	Apeldoorn [Gelre Ziekenhuizen]
1002	surgery-id	600	Tilburg [Elisabeth TweeSteden Ziekenhuis]
1002	surgery-id	266	Leiderdorp [Alrijne Zorggroep]
1002	surgery-id	1589	Enschede [Zipper Clinics]
1002	surgery-id	1604	OUD, geldig tot 1/1/2021 Amstelveen [Amsterdam Aesthetics BV]
1002	surgery-id	1605	Zwolle [Dr. Kappel Instituut]
1002	surgery-id	1627	Leimuiden [Vita Laser B.V.]
1002	surgery-id	1640	Heesch [Klaver Klinieken]
1002	surgery-id	1642	Goes [MWCZ]
1002	surgery-id	1634	Rotterdam [Dr. Liem Clinic]
1002	surgery-id	1645	Hoorn [Dijklander Ziekenhuis]
1002	surgery-id	1646	Amsterdam [Acibadem International Medical Center]
1002	surgery-id	1647	Haarlem [Blooming Plastische Chirurgie (locatie Spaarne Gasthuis)]
1002	surgery-id	1648	Haarlem [Blooming Plastische Chirurgie (locatie Rode Kruis)]
1002	surgery-id	1653	Haarlem [Blooming Plastische Chirurgie (locatie Medische Kliniek Velsen)]
1002	surgery-id	532	Hoogeveen [Treant Zorggroep]
1002	surgery-id	1599	Rotterdam [Franciscus gasthuis en Vlietland]
1002	surgery-id	1633	Zwolle [Stichting Isala Klinieken]
1002	surgery-id	1643	Amsterdam [Mittsu-Institute]
1002	surgery-id	1654	Bosch en Duin[Gender Clinic]
1002	surgery-id	1659	Velsen-Noord [Medische Kliniek Velsen]
1002	surgery-id	1672	EIndhoven [MohsA Huidcentrum]
1002	surgery-id	2423	Utrecht [FlexClinics]
1002	surgery-id	2453	Spaarne [Plastisch Cosmetisch Centrum]
1002	surgery-id	2554	Hoorn [Stichting Dr Kuypers Kliniek]
1002	surgery-id	3717	Oisterwijk [Mesters Kliniek B.V.]
1002	surgery-id	10004	dica
1002	surgery-id	10006	mrdm
1002	surgery-id	20000	ACCZ-A Klinieken
1002	surgery-id	20001	OUD, Admiraal de Ruyter Ziekenhuis
1002	surgery-id	20002	Aesthetic Beauty Clinics
1002	surgery-id	20004	Amsterdam Plastic Surgery
1002	surgery-id	20005	Arenborghoeve
1002	surgery-id	20006	Atlas Kliniek
1002	surgery-id	20008	Bergland Kliniek
1002	surgery-id	20009	Bergman Clinics Bilthoven
1002	surgery-id	20010	Bergman Clinics Rijswijk
1002	surgery-id	20011	Bergman Clinics Heerenveen
1002	surgery-id	20012	Bergman Clinics, MediSpa Amsterdam
1002	surgery-id	1650	Bergman Clinics Hilversum, Hilversum
1002	surgery-id	20014	Bernekliniek
1002	surgery-id	20015	Bloemingdael Plastische chirurgie
1002	surgery-id	20017	Brandwondenziekenhuis
1002	surgery-id	20018	Centraal Militair Hospitaal
1002	surgery-id	20019	Cosmetische Chirurgie Stedendriehoek
1002	surgery-id	20020	Cosmoplast
1002	surgery-id	20021	Dermicis
1002	surgery-id	20023	Diakonessenhuis Zeist
1002	surgery-id	20025	Duinbergen Clinic
1002	surgery-id	20026	EMC2 Esthetisch Medisch Centrum st Martens-Latem
1002	surgery-id	20027	EMC Esthetisch Medisch Centrum Bosch en Duin
1002	surgery-id	20030	Esthetiek Plastische Chirurgie Klinieken
1002	surgery-id	20031	Gezondheidszorg Oostkust
1002	surgery-id	20032	Grimbeert Kliniek
1002	surgery-id	20033	HaaglandenKliniek
1002	surgery-id	20034	Jessa Ziekenhuis
1002	surgery-id	20035	Kazem Aesthetica
1002	surgery-id	20036	OUD, geldig tot 1/1/2021 Kliniek Amstelveen
1002	surgery-id	20037	Kliniek DeLairesse
1002	surgery-id	20038	Kliniek Dr.J. Taams
1002	surgery-id	20040	Kliniek Holystaete
1002	surgery-id	20041	Kliniek Kiewitheide
1002	surgery-id	20042	Kliniek Klein Rosendael
1002	surgery-id	20047	MedCentric
1002	surgery-id	20048	Mediclinic
1002	surgery-id	20049	OUD, geldig tot 1/1/2021 MediConsult
1002	surgery-id	20050	Medisch Centrum Annadal
1002	surgery-id	20052	Medisch Centrum Waalre
1002	surgery-id	20053	Zeelandcare Goes
1002	surgery-id	20054	Parkkliniek
1002	surgery-id	20055	Park Medisch Centrum
1002	surgery-id	20056	Penitentiair Ziekenhuis Scheveningen Oost
1002	surgery-id	20057	Plastisch Chirurgische Praktijk
1002	surgery-id	20058	Annadal Kliniek
1002	surgery-id	20061	Stichting Kliniek voor Plastische Chirurgie en Hand Chirurgie
1002	surgery-id	20063	Sushma Koirala Memorial Hospital
1002	surgery-id	20065	Universitair Ziekenhuis Leuven
1002	surgery-id	20066	Van Linschoten Specialisten
1002	surgery-id	20067	Velthuis Kliniek Eindhoven
1002	surgery-id	20068	Velthuis Kliniek Enschede
1002	surgery-id	20070	Velthuis Kliniek Rotterdam
1002	surgery-id	20071	Velthuis Kliniek Velp
1002	surgery-id	1595	Velthuis Kliniek Amsterdam
1002	surgery-id	1596	Velthuis Kliniek Haarlem
1002	surgery-id	1661	Maastricht [MOOI Kliniek]
1002	surgery-id	1662	Mill [SK-Plastische Chirurgie]
1002	surgery-id	1664	Goes [Stichting MedCentric]
1002	surgery-id	1666	Eindhoven [CosMedic B.V.]
1002	surgery-id	1667	Den Haag [Table Mountain B.V.]
1002	surgery-id	1668	Maastricht [Plastische Chirurgie Dr. Ocampo]
1002	surgery-id	2707	Hupkens Esthetiek, Velp
1002	surgery-id	20072	Zeeuws Hand en Pols Centrum
1002	surgery-id	20073	Ziekenhuis Walcheren
1002	surgery-id	20074	ZorgSaam Zeeuws Vlaanderen
101	anaplasticconf	0	No
101	anaplasticconf	1	Yes
101	anaplasticsusp	0	No
101	anaplasticsusp	1	Yes
101	antisepticrinse	0	No
101	antisepticrinse	1	Yes
101	asia	0	No
101	asia	1	Yes
101	asymmetry	0	No
101	asymmetry	1	Yes
101	autologousflapcover	0	No
101	autologousflapcover	1	Yes
101	breastcancer	0	No
101	breastcancer	1	Yes
101	breastpain	0	No
101	breastpain	1	Yes
101	capsular-noyes	0	No
101	capsular-noyes	1	Yes
101	contralateral	0	No
101	contralateral	1	Yes
101	def-isdeviceregistered	0	No
101	def-isdeviceregistered	1	Yes
101	devicedefrupt	0	No
101	devicedefrupt	1	Yes
101	devmalpos	0	No
101	devmalpos	1	Yes
101	dissatisfaction	0	No
101	dissatisfaction	1	Yes
101	double-capsule	0	No
101	double-capsule	1	Yes
101	drains	0	No
101	drains	1	Yes
101	fatgrafting	0	No
101	fatgrafting	1	Yes
101	first	0	No		[../stuurvar-first-augmentic-bilateral]!=1
101	first	1	Yes
101	flap	0	No
101	flap	1	Yes
101	glovchanginsert	0	No
101	glovchanginsert	1	Yes
101	hematoma19	0	No
101	hematoma19	1	Yes
101	isdeviceregistered	0	No
101	isdeviceregistered	1	Yes
101	kellerfunnel	0	No
101	kellerfunnel	1	Yes
101	mastopexy	0	No
101	mastopexy	1	Yes
101	nippleguards	0	No
101	nippleguards	1	Yes
101	patient-request	0	No
101	patient-request	1	Yes
101	postopantibiot	0	No
101	postopantibiot	1	Yes
101	prevradio	0	No
101	prevradio	1	Yes
101	recall	0	No
101	recall	1	Yes
101	repautologous	0	No
101	repautologous	1	Yes
101	rippling	0	No
101	rippling	1	Yes
101	scarring	0	No
101	scarring	1	Yes
101	scc	0	No
101	scc	1	Yes
101	sccconf	0	No
101	sccconf	1	Yes
101	seroma	0	No
101	seroma	1	Yes
101	seroma19	0	No
101	seroma19	1	Yes
101	silicone-noyes	0	No
101	silicone-noyes	1	Yes
101	skinnecrosis	0	No
101	skinnecrosis	1	Yes
101	stuurvar-first-augmentic-bilateral	0	No
101	stuurvar-first-augmentic-bilateral	1	Yes
101	stuurvar-patient-first-augmentic-bilateral	0	No
101	stuurvar-patient-first-augmentic-bilateral	1	Yes
101	systantibiot	0	No
101	systantibiot	1	Yes
101	te-to-autologous	0	No
101	te-to-autologous	1	Yes
101	te-to-implant	0	No
101	te-to-implant	1	Yes
101	wound	0	No
101	wound	1	Yes
105	texture	1	Textured		[../../operdate]===null || totime([../../operdate]) < totime('2017-09-11')
105	texture	5	Macro textured		totime([../../operdate]) >= totime('2017-09-11')
105	texture	4	Micro textured		totime([../../operdate]) >= totime('2017-09-11')
105	texture	6	Nano textured
105	texture	2	Smooth
106	fill	1	Silicone
106	fill	2	Saline
106	fill	3	Hydrogel
106	fill	4	Air		[implanttype] == 2
106	fill	7	Other
107	shape	1	Round
107	shape	2	Shaped / Anatomical
108	indication	11	Cosmetic augmentation
108	indication	12	Reconstruction post mastectomy for cancer		[../stuurvar-first-augmentic-bilateral]!=1
108	indication	15	Reconstruction post prophylactic mastectomy		[../stuurvar-first-augmentic-bilateral]!=1
108	indication	13	Reconstruction benign (including gender reassignment surgery)		totime([../operdate]) < totime('2024-01-01') && [../stuurvar-first-augmentic-bilateral]!=1
108	indication	16	Reconstruction benign		[../stuurvar-first-augmentic-bilateral]!=1
108	indication	17	Gender reassignment surgery		[../stuurvar-first-augmentic-bilateral]!=1
108	indication	10	Symmetrizing augmentation (after contralateral postmastectomy reconstruction)		totime([../operdate]) >= totime('2023-01-01') && [../stuurvar-first-augmentic-bilateral]!=1
109	incissite	1	Inframammary		[indication]==10 || [indication]==11 || [indication]==12 || [indication]==13 || [indication]==15 || [indication]==16 || [indication]==17
109	incissite	2	Mastectomy scar [non-nipple-sparing]		[indication]==12 || [indication]==13 || [indication]==15 || [indication]==16
109	incissite	6	Mastectomy scar [nipple-sparing]		[indication]==12 || [indication]==13 || [indication]==15 || [indication]==16
109	incissite	4	Periareolar		[indication]==10 || [indication]==11 || [indication]==13 || [indication]==17
109	incissite	7	Other		[indication]==10 || [indication]==11 || [indication]==12 || [indication]==13 || [indication]==15 || [indication]==16 || [indication]==17
110	plane	1	Subglandular		[indication] != 12 || totime([../operdate]) < totime('2024-01-01')
110	plane	3	Subfascial
110	plane	4	Sub flap
110	plane	5	Subcutaneous
110	plane	6	Complete cover with P.M.
110	plane	7	Partial cover with P.M.
112	nicotineabuse	1	Yes
112	nicotineabuse	0	No
112	nicotineabuse	9	Not known
115	capsulectomy	0	No capsulectomy/capsulotomy
115	capsulectomy	1	Partial capsulectomy or capsulotomy
115	capsulectomy	2	Full capsulectomy
116	capsular	1	Grade 1
116	capsular	2	Grade 2
116	capsular	3	Grade 3
116	capsular	4	Grade 4
116	capsular	5	Grade not known
117	silicone	1	Intra capsular
117	silicone	2	Extra capsular
117	silicone	3	Distant
122	timingrec	1	Immediate
122	timingrec	2	Delayed
125	insertiontype	1	Insertion of new device		[../intervention] == 1 || [../intervention] == 2
125	insertiontype	2	Re-insertion of same old device		[../intervention] == 2
125	insertiontype	3	No device – replacement with autologous tissue		([../intervention] == 2 && totime([../../operdate])< totime('2023-01-01')) || ([../intervention] == 2 && [repautologous] !=='0' && totime([../../operdate])>= totime('2023-01-01'))
130	surgbignumber	1	Drs. A.C.J. Ackermans-Swart		([surgery-id]==151 && totime([operdate])<=totime('2021-11-19')) || [surgery-id]==20056
130	surgbignumber	2	Dr. L.N.A. van Adrichem		[surgery-id]==109 || [surgery-id]==20070 || [surgery-id]==177 || [surgery-id]==204
130	surgbignumber	3	Drs. A.K.J. Ahmed		[surgery-id]==137 || ([surgery-id]==192 && totime([operdate])<=totime('2021-02-17')) || [surgery-id]==617 || [surgery-id]==20015 || [surgery-id]==1647 || [surgery-id]==1648 || [surgery-id]==1653
130	surgbignumber	4	Drs. W.A. van Alphen		([surgery-id]==128 && totime([operdate])<=totime('2020-11-27')) || ([surgery-id]==191 && totime([operdate])<=totime('2020-11-27')) || ([surgery-id]==195 && totime([operdate])<=totime('2020-11-27')) || ([surgery-id]==241 && totime([operdate])<=totime('2020-11-27'))
130	surgbignumber	5	Drs. J.C. van Alphen		[surgery-id]==128
130	surgbignumber	6	Drs. E.A. van Amerongen		[surgery-id]==107 || [surgery-id]==175
130	surgbignumber	7	Drs. D.J.J.C. van der Avoort		[surgery-id]==109
130	surgbignumber	8	Drs. X.R. Bakker		[surgery-id]==146 || [surgery-id]==20068
130	surgbignumber	9	Dr. J.W.J.M. Bardoel		[surgery-id]==153 || [surgery-id]==601
130	surgbignumber	10	Drs. W. Bato		[surgery-id]==113
130	surgbignumber	11	Dr. C.G. Bauland		[surgery-id]==139 || [surgery-id]==236
130	surgbignumber	12	Drs. E.S.J. van der Beek		[surgery-id]==108
130	surgbignumber	13	Dr. W.H. Beekman		[surgery-id]==116 || [surgery-id]==20066
130	surgbignumber	14	Drs. S.J.A. Beekmans		([surgery-id]==152 && totime([operdate])<=totime('2021-06-08')) || ([surgery-id]==152 && totime([operdate])<=totime('2021-06-08'))
130	surgbignumber	15	Drs. M.R. Beets		[surgery-id]==123 || [surgery-id]==143 || [surgery-id]==1561
130	surgbignumber	17	Drs. W.B. van den Berg		[surgery-id]==108 || [surgery-id]==158 || [surgery-id]==20071
130	surgbignumber	18	Drs. M.J. van den Berg		[surgery-id]==108 || [surgery-id]==158 || [surgery-id]==500
130	surgbignumber	20	Drs. M.J.L. Berkhout		[surgery-id]==104
130	surgbignumber	21	Dr. M.J.O.E. Bertleff		[surgery-id]==116
130	surgbignumber	22	Drs. R.A. de Blécourt		[surgery-id]==150 || [surgery-id]==216 || [surgery-id]==20009 || [surgery-id]==20011 || [surgery-id]==1650 || [surgery-id]==1599
130	surgbignumber	26	Drs. H.L. de Boer		[surgery-id]==112
130	surgbignumber	27	Drs. M.A.J. Bolster		[surgery-id]==101 || [surgery-id]==147
130	surgbignumber	28	Dr. D.I. Booi		[surgery-id]==113 || [surgery-id]==134 || [surgery-id]==221 || [surgery-id]==807 || [surgery-id]==1661
130	surgbignumber	29	Drs. K.A.C. Booij		([surgery-id]==103 && totime([operdate])<=totime('2021-10-06')) || [surgery-id]==500
130	surgbignumber	30	Drs. D.H. Borg		[surgery-id]==191 || [surgery-id]==195 || [surgery-id]==241
130	surgbignumber	31	Drs. M. Botman		[surgery-id]==104
130	surgbignumber	32	Drs. M. Bouman		[surgery-id]==101 || [surgery-id]==104
130	surgbignumber	33	Drs. M.A. Bouman		[surgery-id]==101 || [surgery-id]==108 || [surgery-id]==166
130	surgbignumber	36	Drs. R.J.M. ter Braak		[surgery-id]==160 || [surgery-id]==20061 || ([surgery-id]==532 && totime([operdate])<=totime('03-07-2023'))
130	surgbignumber	37	Drs. A. Braakenburg		[surgery-id]==108 || [surgery-id]==108 || [surgery-id]==20064
130	surgbignumber	38	Drs. M.J.I. Braam		[surgery-id]==20033 || [surgery-id]==20055
130	surgbignumber	39	Dr. C.C. Breugem		[surgery-id]==107 || [surgery-id]==175
130	surgbignumber	40	Drs. C.L. Broekhuysen		[surgery-id]==132 || [surgery-id]==197
130	surgbignumber	41	Dr. F.E. Brolmann		[surgery-id]==186 || [surgery-id]==1403 || ([surgery-id]==617 && totime([operdate])<=totime('2021-06-02')) || ([surgery-id]==192 && totime([operdate])<=totime('2021-02-17')) || [surgery-id]==1633
130	surgbignumber	42	Dr. P.C.R. Brouha		[surgery-id]==155
130	surgbignumber	43	Drs. S.E. Bruekers		[surgery-id]==20009 || [surgery-id]==1650
130	surgbignumber	44	Drs. M.E. Buncamper		[surgery-id]==104 || [surgery-id]==712
130	surgbignumber	45	Dr. M.P. Carpentier Alting		[surgery-id]==20027
130	surgbignumber	46	Drs. R.A. Christiano		[surgery-id]==122 || [surgery-id]==617 || [surgery-id]==239
130	surgbignumber	47	Drs. M. Citgez		[surgery-id]==109 || [surgery-id]==114 || [surgery-id]==1599 || [surgery-id]==146
130	surgbignumber	48	Dr. J.H. Coert		[surgery-id]==109 || [surgery-id]==114 || [surgery-id]==1599
130	surgbignumber	49	Drs. L.U.M. Corion		[surgery-id]==106 || [surgery-id]==185 || [surgery-id]==216 || [surgery-id]==266 || [surgery-id]==20009 || [surgery-id]==20010 || [surgery-id]==20011 || [surgery-id]==20011 || [surgery-id]==1650
130	surgbignumber	50	Dr. E.M.L. Corten		[surgery-id]==109 || [surgery-id]==114 || [surgery-id]==114 || [surgery-id]==1599
130	surgbignumber	51	Drs. G.M. van Couwelaar		[surgery-id]==104 || [surgery-id]==505
130	surgbignumber	52	Dr. M. Cromheecke		[surgery-id]==199 || [surgery-id]==20011
130	surgbignumber	53	Dr. A.L.W.A.M. Damen		[surgery-id]==178 || [surgery-id]==600 || [surgery-id]==20008
130	surgbignumber	54	Dr. T.H.C. Damen		[surgery-id]==177
130	surgbignumber	56	Dr. I.B.J.G. Debats		[surgery-id]==135 || [surgery-id]==807 || [surgery-id]==241
130	surgbignumber	57	Drs. J. Debeij		[surgery-id]==109
130	surgbignumber	58	Drs. A.E.K. Deliaert		[surgery-id]==112 || [surgery-id]==163 || [surgery-id]==140
130	surgbignumber	59	Drs. D.H.C. Derks		[surgery-id]==232 || [surgery-id]==506 || [surgery-id]==139
130	surgbignumber	60	Drs. M.M. van Dijk		[surgery-id]==112
130	surgbignumber	62	Drs. W. ten Doeschate		[surgery-id]==107 || [surgery-id]==618
130	surgbignumber	63	Drs. G.H.C.G. Dolmans		[surgery-id]==101
130	surgbignumber	64	Dr. J.P.W. Don Griot		[surgery-id]==104
130	surgbignumber	66	Drs. A.B. van Doorn		[surgery-id]==156 || [surgery-id]==156 || [surgery-id]==156
130	surgbignumber	67	Drs. G.K. van Drunen		[surgery-id]==106 || [surgery-id]==185 || [surgery-id]==266 || [surgery-id]==20009 || [surgery-id]==20010 || [surgery-id]==1650
130	surgbignumber	68	Dr. E.A.W.J. Dumont		[surgery-id]==155
130	surgbignumber	69	Drs. K.P.Y. van den Dwey		[surgery-id]==172 || [surgery-id]==20001 || [surgery-id]==20047 || [surgery-id]==20053 || [surgery-id]==201
130	surgbignumber	70	Dr.med. Y. Eltahir		[surgery-id]==101 || [surgery-id]==216 || [surgery-id]==20009 || [surgery-id]==20011 || [surgery-id]==1650
130	surgbignumber	71	Dr. M.E.P. van den Elzen		[surgery-id]==112 || [surgery-id]==132
130	surgbignumber	72	Drs. M. Enajat		[surgery-id]==104 || [surgery-id]==1645
130	surgbignumber	73	Drs. A.A. van Engeland		[surgery-id]==20009 || [surgery-id]==1650
130	surgbignumber	74	Drs. J. Fabré		[surgery-id]==139 || [surgery-id]==236 || [surgery-id]==20026 || [surgery-id]==20030
130	surgbignumber	75	Drs. M.R. Fechner		([surgery-id]==132 && totime([operdate])<=totime('2020-11-01')) || ([surgery-id]==20067 && totime([operdate])<=totime('2020-11-01'))
130	surgbignumber	76	Drs. M.M.W. Feijen		[surgery-id]==113 || [surgery-id]==807 || [surgery-id]==20050
130	surgbignumber	78	Drs. P.I. Ferdinandus		[surgery-id]==113 || [surgery-id]==1586 || [surgery-id]==506
130	surgbignumber	79	Drs. J.M.G. Florisson		[surgery-id]==109 || [surgery-id]==712 || [surgery-id]==1403
130	surgbignumber	80	Drs. S. Fortuin		([surgery-id]==103 && totime([operdate])<=totime('2021-10-06'))
130	surgbignumber	81	Drs. M. Foumani		[surgery-id]==103
130	surgbignumber	82	Drs. R.J.P.M. Franken		[surgery-id]==155 || [surgery-id]==237 || [surgery-id]==1633
130	surgbignumber	84	Dr. B.B.G.M. Franssen		[surgery-id]==170 || [surgery-id]==20052 || [surgery-id]==232
130	surgbignumber	85	Drs. R.N.G.M. Fresow		([surgery-id]==170 && totime([operdate])<=totime('2020-12-11')) || ([surgery-id]==236 && totime([operdate])<=totime('2020-12-11')) || [surgery-id]==1640 || ([surgery-id]==20052 && totime([operdate])<=totime('2020-12-11'))
130	surgbignumber	86	Drs. E.J.M. Friedeman		[surgery-id]==109 || [surgery-id]==155
130	surgbignumber	87	Drs. S.P. Fuchs		[surgery-id]==104 || [surgery-id]==182
130	surgbignumber	88	Drs. Z.L. Giedrojc Juraha		[surgery-id]==237
130	surgbignumber	89	Drs. D.P.M. Goossens		[surgery-id]==20047 || [surgery-id]==20053 || [surgery-id]==20073 || [surgery-id]==201
130	surgbignumber	90	Drs. P.D. Grabietz		[surgery-id]==127 || [surgery-id]==600 || [surgery-id]==20055 || [surgery-id]==1667 || [surgery-id]==239
130	surgbignumber	92	Dr. J.J. Hage		[surgery-id]==500
130	surgbignumber	94	Drs. L.E.F. Halmans		[surgery-id]==196 || [surgery-id]==20071
130	surgbignumber	95	Drs. L.I. van der Ham		([surgery-id]==147 && totime([operdate])<=totime('2023-02-23'))
130	surgbignumber	96	Drs. S.M. Hamburg		[surgery-id]==124
130	surgbignumber	97	Drs. E.L.W.G. van Haren		[surgery-id]==112 || [surgery-id]==184
130	surgbignumber	98	Dr. E.H.M. Hartman		[surgery-id]==178 || [surgery-id]==600
130	surgbignumber	100	Drs. H. Hawinkels		[surgery-id]==170 || [surgery-id]==20052
130	surgbignumber	101	Dr. E.P.A. van der Heijden		[surgery-id]==155
130	surgbignumber	102	Drs. R.I. van Heijningen		[surgery-id]==20025 || [surgery-id]==20031
130	surgbignumber	103	Drs. E.P. Heine		[surgery-id]==139 || [surgery-id]==236 || [surgery-id]==20030
130	surgbignumber	104	Drs. N. Hendriks-Brouwer		[surgery-id]==124 || [surgery-id]==505
130	surgbignumber	105	Drs. R.A.E.C. Hermens		[surgery-id]==155 || [surgery-id]==237
130	surgbignumber	106	Drs. S.C.M. van den Heuvel		[surgery-id]==104
130	surgbignumber	108	Dr. L.T. Hoekstra		[surgery-id]==113
130	surgbignumber	109	Drs. A. Hofman		[surgery-id]==211 || [surgery-id]==20040
130	surgbignumber	110	Drs. D.J. Hofstede		[surgery-id]==103
130	surgbignumber	111	Dr. C.A.J. Holtzer		[surgery-id]==156 || [surgery-id]==181
130	surgbignumber	112	Dr. M.M. Hoogbergen		[surgery-id]==112
130	surgbignumber	113	Dr. L.E. Hoorntje		[surgery-id]==147
130	surgbignumber	114	Dr. M.J. Hoornweg		[surgery-id]==103 || [surgery-id]==500
130	surgbignumber	116	Prof. Dr. C.M.A.M. van der Horst		[surgery-id]==103
130	surgbignumber	117	Drs. I.C. Hospers		[surgery-id]==101
130	surgbignumber	118	Dr. P. Houpt		[surgery-id]==121 || [surgery-id]==164 || [surgery-id]==1633
130	surgbignumber	120	Prof. Dr. S.E.R. Hovius		[surgery-id]==109
130	surgbignumber	121	Drs. R.E.F. Huijgen		[surgery-id]==153 || [surgery-id]==167 || ([surgery-id]==601 && totime([operdate])<=totime('2021-10-04'))
130	surgbignumber	122	Drs. M.A. Huijing		[surgery-id]==101 || ([surgery-id]==148 && totime([operdate])<=totime('2023-8-18'))
130	surgbignumber	123	Dr. M. Huikeshoven		[surgery-id]==137 || ([surgery-id]==192 && totime([operdate])<=totime('2021-02-17')) || [surgery-id]==617
130	surgbignumber	124	Drs. R.L. Huisinga		[surgery-id]==126 || [surgery-id]==618
130	surgbignumber	126	Drs. M.A. van Huizum		[surgery-id]==500
130	surgbignumber	127	Prof. Dr. R.R.W.J. van der Hulst		[surgery-id]==113 || [surgery-id]==140 || [surgery-id]==221 || [surgery-id]==807 || [surgery-id]==1661
130	surgbignumber	128	Drs. P. Hupkens		[surgery-id]==110 || [surgery-id]==20042 || [surgery-id]==20071
130	surgbignumber	129	Drs. C.B. IJsselstein		[surgery-id]==156
130	surgbignumber	130	Drs. X.E. Jacobs		[surgery-id]==104 || [surgery-id]==193
130	surgbignumber	131	Drs. D. Jairath		[surgery-id]==122 || [surgery-id]==617
130	surgbignumber	132	Drs. G.P.P.G. Jansen		[surgery-id]==160 || [surgery-id]==20049 || ([surgery-id]==532 && totime([operdate])<=totime('03-07-2023'))
130	surgbignumber	133	Dr. J.B. Jaquet		[surgery-id]==211 || [surgery-id]==20017 || [surgery-id]==203
130	surgbignumber	134	Dr. M. Jippes		[surgery-id]==109 || [surgery-id]==193 || [surgery-id]==146
130	surgbignumber	135	Drs. Y. Jonasse		[surgery-id]==107 || [surgery-id]==506 || [surgery-id]==20018
130	surgbignumber	138	Dr. T. de Jong		[surgery-id]==109 || [surgery-id]==1633
130	surgbignumber	139	Drs. S.J.M. Jongen		[surgery-id]==147
130	surgbignumber	140	Dr. G.J. de Jongh		([surgery-id]==601 && totime([operdate])<=totime('2021-10-04'))
130	surgbignumber	141	Dr. W.J.F.M. Jurgens		[surgery-id]==104 || [surgery-id]==151 || [surgery-id]==216
130	surgbignumber	143	Drs. R.J. van Kampen		[surgery-id]==107 || [surgery-id]==1645
130	surgbignumber	144	Dr. R.C.J. Kanhai		[surgery-id]==126 || [surgery-id]==618
130	surgbignumber	145	Drs. A.L. van de Kar		[surgery-id]==103 || [surgery-id]==105 || [surgery-id]==1403
130	surgbignumber	146	Drs. Th.H.J. van de Kar		[surgery-id]==103 || [surgery-id]==105 || [surgery-id]==135 || [surgery-id]==807 || [surgery-id]==1403
130	surgbignumber	148	Dr. R.B. Karim		[surgery-id]==20036 || [surgery-id]==20036
130	surgbignumber	149	Drs. F. Kazem		[surgery-id]==20035
130	surgbignumber	150	Dr. M.A. Kemler		[surgery-id]==147
130	surgbignumber	151	Dr. D. Kerckhove		[surgery-id]==232
130	surgbignumber	152	Dr. B.J. Keulers		([surgery-id]==20014 && totime([operdate])<=totime('2021-12-16'))
130	surgbignumber	153	Dr. X.H.A. Keuter		[surgery-id]==113 || [surgery-id]==140 || [surgery-id]==221 || [surgery-id]==1661
130	surgbignumber	154	Drs. P.C.K.H. Khoe		[surgery-id]==101 || [surgery-id]==148
130	surgbignumber	155	Dr. F. Kingma-Vegter		[surgery-id]==129
130	surgbignumber	156	Dr. S. Klein		[surgery-id]==236 || [surgery-id]==232
130	surgbignumber	158	Drs. A.B. Knepper		([surgery-id]==148 && totime([operdate])<=totime('2023-08-18')) || [surgery-id]==157
130	surgbignumber	159	Drs. A. Knottenbelt		[surgery-id]==131
130	surgbignumber	161	Drs. G.F. Koeijers		[surgery-id]==116 || [surgery-id]==232 || [surgery-id]==20036 || [surgery-id]==20049
130	surgbignumber	163	Drs. M.N. Kolodzynski		[surgery-id]==107 || [surgery-id]==128 || [surgery-id]==108
130	surgbignumber	164	Dr. M. Koning		[surgery-id]==101 || [surgery-id]==149 || [surgery-id]==532
130	surgbignumber	165	Drs. W.A. Koop		([surgery-id]==148 && totime([operdate])<=totime('2023-08-18')) || [surgery-id]==157
130	surgbignumber	166	Dr. M.D.E. Koopmann		[surgery-id]==20009 || [surgery-id]==20010 || [surgery-id]==20011 || [surgery-id]==1650
130	surgbignumber	167	Drs. E.O. van Kooten		[surgery-id]==124
130	surgbignumber	168	Drs. S.F.S. Korteweg		[surgery-id]==216 || [surgery-id]==20009 || [surgery-id]==20010 || [surgery-id]==20011 || [surgery-id]==20011 || [surgery-id]==1650
130	surgbignumber	169	Dr. P.H.L. Koster		[surgery-id]==122
130	surgbignumber	170	Drs. P.P.G.M. Kouwenberg		[surgery-id]==165
130	surgbignumber	171	Dr. M. de Kraker		[surgery-id]==109 || [surgery-id]==202
130	surgbignumber	172	Dr. N.M.A. Krekel		[surgery-id]==104
130	surgbignumber	173	Dr. M. Kreulen		[surgery-id]==103 || [surgery-id]==192
130	surgbignumber	174	Drs. D.D. Krijgh		[surgery-id]==167 || ([surgery-id]==601 && totime([operdate])<=totime('2021-10-04')) || [surgery-id]==107
130	surgbignumber	175	Dr. H.C. Kroese-Deutman		[surgery-id]==128
130	surgbignumber	176	Drs. A.J. Kroeze		[surgery-id]==112 || [surgery-id]==184
130	surgbignumber	177	Dr. Z. Kruppa		[surgery-id]==105 || [surgery-id]==1403
130	surgbignumber	178	Dr. P.D.L. Kuypers		[surgery-id]==1645
130	surgbignumber	179	Drs. C.M.C.A. van Laarhoven		[surgery-id]==109 || [surgery-id]==173 || [surgery-id]==1599
130	surgbignumber	180	Drs. E. Laban		[surgery-id]==1595
130	surgbignumber	181	Drs. M.Y. de Lange		[surgery-id]==1138 || [surgery-id]==20037 || [surgery-id]==506
130	surgbignumber	182	Dr. O. Lapid		[surgery-id]==103 || [surgery-id]==118
130	surgbignumber	183	Dr. M. Larsen		([surgery-id]==601 && totime([operdate])<=totime('2021-10-04'))
130	surgbignumber	184	Drs. T.M.A.S. Lauwers		[surgery-id]==113 || [surgery-id]==20058
130	surgbignumber	185	Drs. A.C. van Leeuwen		[surgery-id]==109 || [surgery-id]==152
130	surgbignumber	187	Prof. dr. B. van der Lei		[surgery-id]==101 || [surgery-id]==216 || [surgery-id]==20010 || [surgery-id]==20011 || [surgery-id]==1650
130	surgbignumber	188	Drs. M.H.M. Lemmen		[surgery-id]==111
130	surgbignumber	189	Dr. F. Lichtenegger		[surgery-id]==1138 || [surgery-id]==20009 || [surgery-id]==20012 || [surgery-id]==1650
130	surgbignumber	190	Drs. J. van Lieshout		[surgery-id]==105 || [surgery-id]==1403
130	surgbignumber	191	Drs. H. ter Linden		[surgery-id]==131 || [surgery-id]==193 || [surgery-id]==20023
130	surgbignumber	192	Drs. D.K.G. van Loenen		[surgery-id]==129
130	surgbignumber	193	Dr. E.J.C.M.P. Lommen		[surgery-id]==150 || [surgery-id]==20010 || [surgery-id]==1650 || [surgery-id]==1599 || [surgery-id]==239
130	surgbignumber	194	Drs. J. van Loon		[surgery-id]==103 || [surgery-id]==192 || [surgery-id]==20015
130	surgbignumber	195	Dr. M.P.J. Loonen		[surgery-id]==201 || [surgery-id]==172 || [surgery-id]==20001 || [surgery-id]==20047 || [surgery-id]==20053 || [surgery-id]==20072 || [surgery-id]==20074
130	surgbignumber	196	Dr. R.W. Luijendijk		[surgery-id]==193 || [surgery-id]==20009 || [surgery-id]==1650 || [surgery-id]==193
130	surgbignumber	197	Drs. A.J.M. Luijsterburg		[surgery-id]==109 || [surgery-id]==173
130	surgbignumber	198	Dr. F. Lutgendorff		[surgery-id]==105 || [surgery-id]==1403
130	surgbignumber	199	Dr. W. Maarse		[surgery-id]==107
130	surgbignumber	200	Drs. S.M. Maas		[surgery-id]==20009
130	surgbignumber	201	Dr. J.F.M. Macaré van Maurik		[surgery-id]==107 || [surgery-id]==168
130	surgbignumber	202	Drs. L.M. MacLennan		([surgery-id]==103 && totime([operdate])<=totime('2021-10-06')) || [surgery-id]==239
130	surgbignumber	203	Drs. W. de Maerteleire		[surgery-id]==20048
130	surgbignumber	204	Drs. G.A.M. Malfeyt		[surgery-id]==221 || [surgery-id]==20032 || [surgery-id]==20058 || [surgery-id]==20058
130	surgbignumber	205	Dr. R.E. Marck		[surgery-id]==186 || [surgery-id]==1403 || [surgery-id]==617 || [surgery-id]==192 || [surgery-id]==618
130	surgbignumber	206	Prof. Dr. I.M.J. Mathijssen		[surgery-id]==109 || [surgery-id]==114 || [surgery-id]==114 || [surgery-id]==1599
130	surgbignumber	207	Drs. E. Meerman		[surgery-id]==101 || [surgery-id]==147 || [surgery-id]==149 || ([surgery-id]==532 && totime([operdate])<=totime('03-07-2023'))
130	surgbignumber	208	Drs. M.A.J. Meesters-Caberg		[surgery-id]==134 || [surgery-id]==807 || [surgery-id]==1661
130	surgbignumber	209	Drs. D.S.J.W. Meij		[surgery-id]==201 || [surgery-id]==172
130	surgbignumber	210	Dr. W.B.W.H. Melenhorst		[surgery-id]==20009 || [surgery-id]==1650 || [surgery-id]==193
130	surgbignumber	211	Dr. P. Melis		([surgery-id]==192 && totime([operdate])<=totime('2021-02-17')) || [surgery-id]==20015
130	surgbignumber	212	Drs. J.F. Mermans		[surgery-id]==104 || [surgery-id]==601
130	surgbignumber	213	Drs. E.M.J. Mesters		([surgery-id]==132 && totime([operdate])<=totime('2023-01-19')) || ([surgery-id]==184 && totime([operdate])<=totime('2023-10-10')) || [surgery-id]==112
130	surgbignumber	215	Dr. T.R. Middelberg		[surgery-id]==101
130	surgbignumber	216	Dr. A.B. Mink van der Molen		[surgery-id]==107 || [surgery-id]==108
130	surgbignumber	217	Drs. E. Moerman		[surgery-id]==103 || [surgery-id]==105 || [surgery-id]==1403 || [surgery-id]==712
130	surgbignumber	218	Drs. R.L. Molenaar		[surgery-id]==149 || ([surgery-id]==532 && totime([operdate])<=totime('03-07-2023'))
130	surgbignumber	220	Dr. L.H. Zaal		[surgery-id]==1595
130	surgbignumber	221	Dr. S.E. Moolenburgh		[surgery-id]==211
130	surgbignumber	222	Dr. C.M. Moues-Vink		[surgery-id]==148
130	surgbignumber	223	Drs. T.J.M. van Mulken		[surgery-id]==113 || [surgery-id]==134 || [surgery-id]==807
130	surgbignumber	224	Dr. M.A.M. Mureau		[surgery-id]==109 || [surgery-id]==114 || [surgery-id]==114 || [surgery-id]==202 || [surgery-id]==1599
130	surgbignumber	225	Drs. L.V. Nanhekhan		[surgery-id]==20065
130	surgbignumber	226	Drs. D.T. Nguyen		[surgery-id]==112
130	surgbignumber	227	Drs. H.T. van Niel		[surgery-id]==20057
130	surgbignumber	228	Dr. F.B. Niessen		[surgery-id]==104 || [surgery-id]==712 || [surgery-id]==1643
130	surgbignumber	229	Dr. C.A. van Nieuwenhoven		[surgery-id]==109
130	surgbignumber	230	Dr. B.A.J. van Nimmen		[surgery-id]==178 || [surgery-id]==600 || [surgery-id]==20008
130	surgbignumber	231	Drs. C.R. Nio		[surgery-id]==186 || [surgery-id]==240 || [surgery-id]==1403 || [surgery-id]==20055
130	surgbignumber	232	Drs. G.A. Nolst Trenité		[surgery-id]==107 || [surgery-id]==1647 || [surgery-id]==1648 || [surgery-id]==1653
130	surgbignumber	233	Drs. R.P. Noordanus		[surgery-id]==131
130	surgbignumber	234	Drs. H.P. van Not		[surgery-id]==201 || [surgery-id]==172 || [surgery-id]==600 || [surgery-id]==20001 || [surgery-id]==20053 || [surgery-id]==20072 || [surgery-id]==20074
130	surgbignumber	235	Drs. M.C. Obdeijn		[surgery-id]==103
130	surgbignumber	236	Dr. F.J.T. van Oosterom		[surgery-id]==126 || [surgery-id]==618
130	surgbignumber	237	Drs. C.A.M. Oostrom		[surgery-id]==123 || [surgery-id]==143 || [surgery-id]==1561 || [surgery-id]==20019 || [surgery-id]==20071
130	surgbignumber	238	Drs. L.K. Oostveen-Bol		[surgery-id]==104
130	surgbignumber	239	Dr. J. Osinga		[surgery-id]==165
130	surgbignumber	240	Drs. M.L.E. Overgoor		[surgery-id]==121 || [surgery-id]==164 || [surgery-id]==1633
130	surgbignumber	241	Drs. M. Özer		[surgery-id]==104
130	surgbignumber	242	Drs. E.C. Paes		[surgery-id]==193
130	surgbignumber	243	Dr.med. A.A. Piatkowski de Grzymala		[surgery-id]==113 || [surgery-id]==140
130	surgbignumber	244	Drs. A. Pirayesh		[surgery-id]==20004
130	surgbignumber	245	Drs. M.M. Pleumeekers		[surgery-id]==109 || [surgery-id]==114 || [surgery-id]==1599
130	surgbignumber	247	Drs. N.A.S. Posch		[surgery-id]==109 || [surgery-id]==114 || [surgery-id]==20033 || [surgery-id]==1599
130	surgbignumber	248	Drs. A.N. Posma		[surgery-id]==106 || [surgery-id]==185 || [surgery-id]==266 || [surgery-id]==20013
130	surgbignumber	249	Drs. W.J. van der Pot		[surgery-id]==137 || [surgery-id]==617 || [surgery-id]==20015
130	surgbignumber	251	Dr. H. Rakhorst		[surgery-id]==124 || [surgery-id]==505 || [surgery-id]==505
130	surgbignumber	252	Dr. J.H.A. van Rappard		([surgery-id]==112 && totime([operdate])<=totime('2020-10-27')) || ([surgery-id]==20067 && totime([operdate])<=totime('2020-10-27'))
130	surgbignumber	253	Drs. R.J.T. Rhemrev-Pieters		[surgery-id]==129 || [surgery-id]==506 || [surgery-id]==20033
130	surgbignumber	254	Dr. A.L. van Rijssen		[surgery-id]==121 || [surgery-id]==138 || [surgery-id]==1633
130	surgbignumber	255	Prof. Dr. M.J.P.F. Ritt		[surgery-id]==104
130	surgbignumber	256	Dr. R. Roddi		[surgery-id]==20041
130	surgbignumber	257	Dr. P.P.G.M. Rooijens		[surgery-id]==182 || [surgery-id]==20009 || [surgery-id]==1650
130	surgbignumber	259	Drs. E.H.P. Roossink		[surgery-id]==103 || ([surgery-id]==239 && totime([operdate])<=totime('2022-08-18')) || [surgery-id]==712
130	surgbignumber	260	Dr. M.E.E. van Rossen		[surgery-id]==166
130	surgbignumber	261	Dr. med. M. Ruettermann		[surgery-id]==101
130	surgbignumber	262	Dr. P.Q. Ruhe		[surgery-id]==175
130	surgbignumber	263	Drs. A.C. Rutten-Michels		[surgery-id]==127 || [surgery-id]==140 || [surgery-id]==600 || [surgery-id]==20063
130	surgbignumber	264	Drs. S. Rysavy		[surgery-id]==133 || [surgery-id]==20014
130	surgbignumber	265	Drs. J.H. Sawor		[surgery-id]==113 || [surgery-id]==140 || [surgery-id]==1661 || [surgery-id]==163
130	surgbignumber	266	Dr. P.P.A. Schellekens		[surgery-id]==107 || [surgery-id]==168 || [surgery-id]==20027
130	surgbignumber	267	Drs. D.A.U.M.J. Schiettecatte		[surgery-id]==232 || [surgery-id]==20006 || [surgery-id]==20036 || [surgery-id]==20058
130	surgbignumber	268	Mr. Drs. J.P. de Schipper		[surgery-id]==111 || [surgery-id]==132
130	surgbignumber	269	Dr. U. Schmidbauer		[surgery-id]==505 || [surgery-id]==505
130	surgbignumber	270	Dr. C. Schmitt		[surgery-id]==146
130	surgbignumber	271	Drs. R.E.M. Scholtens		([surgery-id]==151 && totime([operdate])<=totime('2022-11-24')) || [surgery-id]==20033
130	surgbignumber	272	Drs. J.M.P. Schots		[surgery-id]==112 || [surgery-id]==20067 || [surgery-id]==184
130	surgbignumber	273	Dr. C. Schouten		[surgery-id]==128 || [surgery-id]==139
130	surgbignumber	274	Drs. O.P. Schuitema		[surgery-id]==106 || [surgery-id]==185 || [surgery-id]==266 || [surgery-id]==203
130	surgbignumber	275	Drs. M.C. Schuringa		[surgery-id]==239
130	surgbignumber	276	Dr. A.H. Schuurman		[surgery-id]==107
130	surgbignumber	277	Drs. B.S.A. Schwencke-Konig		[surgery-id]==123 || [surgery-id]==144 || [surgery-id]==1561
130	surgbignumber	278	Dr. J.H. Schweter		[surgery-id]==160 || ([surgery-id]==532 && totime([operdate])<=totime('03-07-2023'))
130	surgbignumber	279	Drs. W.G. van Selms		[surgery-id]==186 || [surgery-id]==1403
130	surgbignumber	280	Dr. N.K. Sinsel		[surgery-id]==20020 || [surgery-id]==20034
130	surgbignumber	281	Dr. B.J.R. Sluijter		[surgery-id]==104 || ([surgery-id]==151 && totime([operdate])<=totime('2022-11-24')) || [surgery-id]==505
130	surgbignumber	282	Dr. M.C.J. Smeulders		[surgery-id]==103 || [surgery-id]==807
130	surgbignumber	284	Drs. J.M. Smit		[surgery-id]==104
130	surgbignumber	285	Dr. X. Smit		[surgery-id]==104 || [surgery-id]==114 || [surgery-id]==114 || [surgery-id]==1599
130	surgbignumber	286	Dr. J.M. Smit		[surgery-id]==104 || [surgery-id]==112
130	surgbignumber	287	Drs. J.M. Smit		[surgery-id]==104 || [surgery-id]==114 || [surgery-id]==1599
130	surgbignumber	288	Dr. E.S. Smits		[surgery-id]==109
130	surgbignumber	289	Drs. F.V.M. Smits		[surgery-id]==109 || ([surgery-id]==239 && totime([operdate])<=totime('2022-08-18')) || [surgery-id]==20027 || [surgery-id]==1595
130	surgbignumber	290	Drs. M.N. Smittenberg		([surgery-id]==148 && totime([operdate])<=totime('2023-08-18'))
130	surgbignumber	291	Drs. Y.C.M.M. Smulders		[surgery-id]==124 || [surgery-id]==505 || [surgery-id]==20068
130	surgbignumber	292	Drs. G.J. Sonneveld		[surgery-id]==149 || ([surgery-id]==532 && totime([operdate])<=totime('03-07-2023'))
130	surgbignumber	293	Drs. T.F.J.M.C. Specken		[surgery-id]==20027
130	surgbignumber	294	Dr.med. V. Sreetharan		[surgery-id]==160 || ([surgery-id]==532 && totime([operdate])<=totime('03-07-2023'))
130	surgbignumber	295	Drs. J.M. Staudt		([surgery-id]==192 && totime([operdate])<=totime('2021-02-17')) || ([surgery-id]==617 && totime([operdate])<=totime('2021-06-02')) || [surgery-id]==20015
130	surgbignumber	296	Dr. M.W. Stenekes		[surgery-id]==101
130	surgbignumber	297	Dr. H.P.J.D. Stevens		[surgery-id]==102 || [surgery-id]==126 || [surgery-id]==618 || [surgery-id]==20009 || [surgery-id]==20010 || [surgery-id]==1650
130	surgbignumber	298	Drs. K.L.G.M. Stevens		[surgery-id]==126 || [surgery-id]==618
130	surgbignumber	299	Drs. E.M.M. Stolarczyk		[surgery-id]==119 || [surgery-id]==186 || [surgery-id]==1403 || [surgery-id]==20036
130	surgbignumber	301	Dr. S.D. Strackee		[surgery-id]==103
130	surgbignumber	302	Drs. F.T.L. Straten		[surgery-id]==233
130	surgbignumber	304	Dr. B.M. Stubenitsky		[surgery-id]==107 || [surgery-id]==108 || [surgery-id]==1595
130	surgbignumber	305	Drs. G.S.I. Sulkers		[surgery-id]==103 || ([surgery-id]==131 && totime([operdate])<=totime('2023-06-14')) || [surgery-id]==193
130	surgbignumber	306	Dr. K. Taams		[surgery-id]==20038
130	surgbignumber	307	Drs. L.T. Tan		[surgery-id]==153 || [surgery-id]==601 || [surgery-id]==20055 || [surgery-id]==240
130	surgbignumber	308	Dr. K.H. Tan		[surgery-id]==153 || ([surgery-id]==601 && totime([operdate])<=totime('2021-10-04'))
130	surgbignumber	311	Drs. V. Tanaydin		[surgery-id]==113
130	surgbignumber	312	Drs. M.A. Tellier		[surgery-id]==121 || [surgery-id]==138 || [surgery-id]==164 || [surgery-id]==1633
130	surgbignumber	313	Drs. J.F.M. Temming		[surgery-id]==112 || [surgery-id]==197
130	surgbignumber	314	Drs. T.M.T. Tempelman		[surgery-id]==101
130	surgbignumber	315	Drs. S.C.A. Terng		[surgery-id]==133 || [surgery-id]==20014
130	surgbignumber	316	Drs. J.P.B. van Tetering		[surgery-id]==238 || [surgery-id]==20040
130	surgbignumber	318	Dr. W.J. Theuvenet		[surgery-id]==123 || [surgery-id]==143 || [surgery-id]==144 || [surgery-id]==1561 || [surgery-id]==1561 || [surgery-id]==20019
130	surgbignumber	319	Drs. H.J.P. Tielemans		[surgery-id]==113
130	surgbignumber	320	Drs. J.F. Tielemans		[surgery-id]==113
130	surgbignumber	322	Dr. E.H.B.M. Tilleman		[surgery-id]==196
130	surgbignumber	323	Dr. E.J.F. Timmenga		([surgery-id]==166 && totime([operdate])<=totime('2023-01-01')) || [surgery-id]==240 || [surgery-id]==20055 || [surgery-id]==20055
130	surgbignumber	324	Drs. H.W.H.J. van Tits		([surgery-id]==132 && totime([operdate])<=totime('2020-10-27')) || ([surgery-id]==20067 && totime([operdate])<=totime('2020-10-27'))
130	surgbignumber	325	Drs. R. Tjong Joe Wai		[surgery-id]==211 || [surgery-id]==20040
130	surgbignumber	326	Drs. A.H. Trenning		[surgery-id]==173 || [surgery-id]==240 || [surgery-id]==20055
130	surgbignumber	327	Drs. A.J.M. van Trier		[surgery-id]==192 || [surgery-id]==20015
130	surgbignumber	328	Dr. S.M.H. Tuinder		[surgery-id]==113
130	surgbignumber	329	Drs. A.A.W.M. van Turnhout		[surgery-id]==182 || [surgery-id]==166
130	surgbignumber	330	Drs. J.H. van Uchelen		[surgery-id]==121 || [surgery-id]==164 || [surgery-id]==1633
130	surgbignumber	331	Prof. Dr. D.J.O. Ulrich		[surgery-id]==110 || [surgery-id]==20071
130	surgbignumber	332	Drs. E.W. van Valkenburg		[surgery-id]==128
130	surgbignumber	333	Dr. D. Vasilic		[surgery-id]==109 || [surgery-id]==173
130	surgbignumber	334	Drs. F.J.C. van der Veen		[surgery-id]==178
130	surgbignumber	335	Drs. M.M. Veerman		[surgery-id]==139 || [surgery-id]==168
130	surgbignumber	336	Dr. J.W.M. Vehof		[surgery-id]==128 || [surgery-id]==239
130	surgbignumber	337	Drs. P.S. Verduijn		[surgery-id]==106 || [surgery-id]==185 || [surgery-id]==266 || [surgery-id]==20010 || [surgery-id]==1650
130	surgbignumber	338	Dr. P.D.H.M. Verhaegen		[surgery-id]==122 || [surgery-id]==1561
130	surgbignumber	340	Drs. E.C.A. Verschuur		[surgery-id]==148 || [surgery-id]==216 || [surgery-id]==20009 || [surgery-id]==20011
130	surgbignumber	341	Dr. S.L. Versnel		[surgery-id]==109 || [surgery-id]==114 || [surgery-id]==1599
130	surgbignumber	343	Drs. L.E. Visser		[surgery-id]==234
130	surgbignumber	344	Drs. D.P.P. Vooijs		([surgery-id]==147 && totime([operdate])<=totime('2023-02-23'))
130	surgbignumber	345	Dr. M. Vossen		[surgery-id]==168 || [surgery-id]==108
130	surgbignumber	346	Drs. D. Vos-van Dam		([surgery-id]==148 && totime([operdate])<=totime('2023-08-18')) || [surgery-id]==216 || [surgery-id]==20011 || [surgery-id]==1650
130	surgbignumber	347	Dr. R.S.A. de Vreeze		[surgery-id]==109 || ([surgery-id]==156 && totime([operdate])<=totime('18-02-2021')) || [surgery-id]==601
130	surgbignumber	348	Dr. T.W. Wagner		[surgery-id]==110
130	surgbignumber	351	Dr. L.P. van der Weij		[surgery-id]==239
130	surgbignumber	352	Drs. C.F.M. Welters		([surgery-id]==184 && totime([operdate])<=totime('2023-10-10')) || [surgery-id]==132
130	surgbignumber	353	Dr. J.F.A. van der Werff		[surgery-id]==194 || [surgery-id]==20033
130	surgbignumber	354	Prof. dr. P.M.N. Werker		[surgery-id]==101
130	surgbignumber	355	Drs. J.M. Werkman		[surgery-id]==618
130	surgbignumber	356	Drs. C.F. Wever		[surgery-id]==143 || [surgery-id]==1561
130	surgbignumber	357	Drs. J.G. Wijbenga		[surgery-id]==101 || [surgery-id]==505 || [surgery-id]==20068
130	surgbignumber	358	Drs. E.R. Wijburg		[surgery-id]==123 || [surgery-id]==143 || [surgery-id]==1561
130	surgbignumber	359	Drs. M.P. van Wijk		[surgery-id]==121 || [surgery-id]==164 || [surgery-id]==1633
130	surgbignumber	360	Drs. R.S. de Wijn		([surgery-id]==103 && totime([operdate])<=totime('2021-10-06'))
130	surgbignumber	361	Drs. D.S. Wijnberg		[surgery-id]==139 || [surgery-id]==236 || [surgery-id]==20030 || [surgery-id]==239
130	surgbignumber	362	Drs. R.P. de Wildt		[surgery-id]==148 || [surgery-id]==20011
130	surgbignumber	363	Dr. W.F. Willems		[surgery-id]==103
130	surgbignumber	364	Drs. J. Wilmink		[surgery-id]==132 || [surgery-id]==20067
130	surgbignumber	365	Drs. J.J. van Wingerden		[surgery-id]==103 || [surgery-id]==143 || [surgery-id]==1561
130	surgbignumber	366	Dr. H.A.H. Winters		[surgery-id]==104 || [surgery-id]==712 || [surgery-id]==118 || [surgery-id]==103
130	surgbignumber	367	Drs. T. de Wit		[surgery-id]==111 || [surgery-id]==111
130	surgbignumber	368	Dr. M.C.J. de With		[surgery-id]==107 || [surgery-id]==151 || [surgery-id]==193
130	surgbignumber	369	Dr. L.A.E. Woerdeman		[surgery-id]==500
130	surgbignumber	370	Drs. S.H. Wu		[surgery-id]==173 || [surgery-id]==240 || [surgery-id]==20055 || [surgery-id]==20055
130	surgbignumber	371	Drs. M.M.P. Zandbergen-Schuckman		[surgery-id]==196
130	surgbignumber	372	Drs. C.W. van der Zee		[surgery-id]==105 || [surgery-id]==1403
130	surgbignumber	373	Drs. R.J. Zeeman		([surgery-id]==601 && totime([operdate])<=totime('2021-10-04')) || ([surgery-id]==601 && totime([operdate])<=totime('2021-10-04'))
130	surgbignumber	374	Dr. J. Zguricas		[surgery-id]==194 || [surgery-id]==239
130	surgbignumber	375	Dr. E.D.H. Zonnevylle		[surgery-id]==108 || [surgery-id]==158
130	surgbignumber	376	Dr. O.T. Zöphel		[surgery-id]==124 || [surgery-id]==146 || [surgery-id]==505 || [surgery-id]==20068
130	surgbignumber	377	Drs. J.M. Zuidam		[surgery-id]==109 || [surgery-id]==114 || [surgery-id]==1599
130	surgbignumber	378	Drs. H.M. Zuijdendorp		[surgery-id]==109 || [surgery-id]==202
130	surgbignumber	379	Prof. Dr. P.P.M. van Zuijlen		[surgery-id]==104 || [surgery-id]==192
130	surgbignumber	380	Drs. R.L. Zwanenburg		[surgery-id]==101
130	surgbignumber	381	Drs. H.P. Zweep		[surgery-id]==182
130	surgbignumber	382	Dhr. D.P.M. Goossens		[surgery-id]==172
130	surgbignumber	383	A.B. van Doorn		[surgery-id]==181
130	surgbignumber	384	Dr. F.J. C. van der Veen		[surgery-id]==156
130	surgbignumber	385	Drs. C.F. Wever		[surgery-id]==144 || [surgery-id]==1561
130	surgbignumber	386	Drs. J.J. van Wingerden		[surgery-id]==144 || [surgery-id]==1561
130	surgbignumber	387	Drs. W.F.A. Kolkman		[surgery-id]==111 || [surgery-id]==216
130	surgbignumber	388	dr. B. Keulers		[surgery-id]==133 || [surgery-id]==20014
130	surgbignumber	389	Dhr. M. Huikeshoven		[surgery-id]==117
130	surgbignumber	390	Dr. T.H.C. Damen		[surgery-id]==203 || [surgery-id]==204
130	surgbignumber	391	Drs. V.C. van Aalst		[surgery-id]==101
130	surgbignumber	392	Drs M.J.I Braam		[surgery-id]==152
130	surgbignumber	393	Dr. J.Tielemans		[surgery-id]==152
130	surgbignumber	394	Drs. E.H.P. Roossink		[surgery-id]==126 || [surgery-id]==618
130	surgbignumber	395	Dr. G.M. Vermeulen		[surgery-id]==126 || [surgery-id]==618
130	surgbignumber	396	mw. I.S. Krabbe - Timmerman		[surgery-id]==148 || [surgery-id]==157
130	surgbignumber	397	Mevr. E. Bell		([surgery-id]==192 && totime([operdate])<=totime('2021-02-17')) || [surgery-id]==199
130	surgbignumber	398	dr. M. Huikeshoven		([surgery-id]==192 && totime([operdate])<=totime('2021-02-17'))
130	surgbignumber	399	Dr. G. van Selms		[surgery-id]==1595
130	surgbignumber	400	Drs. A. Michels		[surgery-id]==221
130	surgbignumber	401	drs. W. Roosenburg		[surgery-id]==20036
130	surgbignumber	402	Dr. J.W. Kortleve		[surgery-id]==135 || [surgery-id]==807
130	surgbignumber	405	Drs. K.M.E. Wehrens		[surgery-id]==153 || [surgery-id]==601
130	surgbignumber	407	Debats		[surgery-id]==20058
130	surgbignumber	408	Drs. M.R. Fechner		([surgery-id]==132 && totime([operdate])<=totime('2020-11-01'))
130	surgbignumber	409	Drs. H.W.H.J. van Tits		([surgery-id]==132 && totime([operdate])<=totime('2020-10-27'))
130	surgbignumber	410	Drs E.M.J. Mesters		([surgery-id]==132 && totime([operdate])<=totime('2023-01-19'))
130	surgbignumber	411	Drs. C.L. Broekhuijsen		([surgery-id]==132 && totime([operdate])<=totime('2023-01-25'))
130	surgbignumber	412	Dr. G.H.C.G. Dolmans		[surgery-id]==107 || [surgery-id]==112
130	surgbignumber	413	Drs. H.J.P. Tielemans		[surgery-id]==110
130	surgbignumber	417	Dr. O. Kloeters		[surgery-id]==110
130	surgbignumber	418	Dr. E.T. Walbeehm		[surgery-id]==110
130	surgbignumber	419	Drs. T.R. de Jong		[surgery-id]==121 || [surgery-id]==1633
130	surgbignumber	420	Drs. M.A. Huijing		[surgery-id]==101
130	surgbignumber	423	Drs M.B. Bouman		[surgery-id]==712
130	surgbignumber	425	Drs. J. Schots		[surgery-id]==197
130	surgbignumber	426	Dr. EWH Bodde		[surgery-id]==236 || [surgery-id]==1640
130	surgbignumber	427	Drs. A. Tan		[surgery-id]==101
130	surgbignumber	428	Drs. O.P. Schuitema		[surgery-id]==211
130	surgbignumber	429	Dr. V. Sreetharan		[surgery-id]==175
130	surgbignumber	430	Dr. M.J.M. Schreinemachers		[surgery-id]==110 || [surgery-id]==139
130	surgbignumber	431	Dr. K.A.C Booij		[surgery-id]==617
130	surgbignumber	432	Drs. M.F. Hoefkens		[surgery-id]==506 || ([surgery-id]==239 && totime([operdate])<=totime('2022-08-18')) || [surgery-id]==1586
130	surgbignumber	433	Drs. E.M.D.L. Bell		([surgery-id]==166 && totime([operdate])<=totime('2021-05-07'))
130	surgbignumber	434	Drs. P.G. Juten		[surgery-id]==108 || [surgery-id]==166
130	surgbignumber	435	Dr. J.E. Hommes		[surgery-id]==113 || [surgery-id]==807 || [surgery-id]==20058
130	surgbignumber	436	Dr. R. de Vreeze		[surgery-id]==601
130	surgbignumber	437	Drs. X.R. Bakker		([surgery-id]==239 && totime([operdate])<=totime('2022-08-18'))
130	surgbignumber	439	Drs. T.H.J. van de Kar		[surgery-id]==239
130	surgbignumber	440	Mw. van Ardenne		[surgery-id]==199
130	surgbignumber	441	Dr. M. de Kraker		[surgery-id]==114 || [surgery-id]==1599
130	surgbignumber	442	Dr. Klein		[surgery-id]==600
130	surgbignumber	443	Dr. Halbesma		[surgery-id]==600 || [surgery-id]==112
130	surgbignumber	444	Drs D. Van der Avoort		[surgery-id]==177 || [surgery-id]==204
130	surgbignumber	446	Dr. S. Beekmans		[surgery-id]==20055
130	surgbignumber	447	Drs. C.M. van Leeuwen		[surgery-id]==20055
130	surgbignumber	448	Dr. E. Paes		[surgery-id]==107
130	surgbignumber	449	Dhr. G. Dolmans		[surgery-id]==111
130	surgbignumber	450	Dr. M. Foumani		[surgery-id]==147
130	surgbignumber	451	Dr. Ahmed		[surgery-id]==192
130	surgbignumber	452	Dr. Nolst Trenite		([surgery-id]==192 && totime([operdate])<=totime('2021-02-17'))
130	surgbignumber	453	Dr. van der Pot		([surgery-id]==192 && totime([operdate])<=totime('2021-02-17'))
130	surgbignumber	454	Dr. Booij		[surgery-id]==192
130	surgbignumber	455	Dr. de Wijn		[surgery-id]==192 || [surgery-id]==617
130	surgbignumber	456	Dr. L. Nanhekhan		[surgery-id]==236
130	surgbignumber	457	Drs. G. Jansen		[surgery-id]==236
130	surgbignumber	458	Dr. I. Debats		[surgery-id]==236
130	surgbignumber	459	Drs. L.K. Bol		[surgery-id]==236
130	surgbignumber	460	Dr. Adrian Costenco		[surgery-id]==1604
130	surgbignumber	461	Dr. M. van Dijk		[surgery-id]==600
130	surgbignumber	462	Dr. R.M. Kappel		[surgery-id]==1605
130	surgbignumber	463	Dr. J. Franken		[surgery-id]==121 || [surgery-id]==1633
130	surgbignumber	464	M. Cromheecke		[surgery-id]==1589
130	surgbignumber	465	Drs. L.K. Oostveen -Bol		[surgery-id]==117
130	surgbignumber	466	Drs. V. Donders		[surgery-id]==232 || [surgery-id]==170
130	surgbignumber	467	Drs. M. Schreinemachers		[surgery-id]==232
130	surgbignumber	468	Drs. E. Heine		[surgery-id]==232
130	surgbignumber	469	Drs. D. Wijnberg		[surgery-id]==232
130	surgbignumber	470	mw. Dr. F. Kingma-Vegter.		([surgery-id]==617 && totime([operdate])<=totime('2021-06-02'))
130	surgbignumber	471	Drs. G.A. Nolst-Trenite		[surgery-id]==617
130	surgbignumber	472	Dr. M. Enajat		[surgery-id]==239 || [surgery-id]==1645
130	surgbignumber	473	Drs. S. Fortuin		[surgery-id]==239 || [surgery-id]==131
130	surgbignumber	474	Drs. L.M. Maclennan		[surgery-id]==239
130	surgbignumber	475	Dr. D. Schiettecatte		[surgery-id]==1586
130	surgbignumber	476	Dr. P. Schellekens		[surgery-id]==1586
130	surgbignumber	477	Dr. N. A. Roche		[surgery-id]==1586
130	surgbignumber	478	Dr. M.P. Carpentier-Alting		[surgery-id]==1586
130	surgbignumber	479	Drs. X. Bakker		[surgery-id]==1586
130	surgbignumber	481	Drs. D. Derks		[surgery-id]==807
130	surgbignumber	482	Drs, Mw, AK van der Kar		[surgery-id]==712
130	surgbignumber	483	Drs, Dhr G Selms		[surgery-id]==712
130	surgbignumber	484	Dr. Marc-Bram Bouwman		[surgery-id]==1586
130	surgbignumber	485	dr. M.J.I. Braam		[surgery-id]==240
130	surgbignumber	486	dr. Tim H.J. Nijhuis		[surgery-id]==111
130	surgbignumber	487	drs A.J.C. van der Weide		[surgery-id]==600
130	surgbignumber	488	dr. M. Huikeshoven		[surgery-id]==1647 || [surgery-id]==1648 || [surgery-id]==1653
130	surgbignumber	490	drs. W.J. van der Pot		[surgery-id]==1647 || [surgery-id]==1648 || [surgery-id]==1653
130	surgbignumber	491	drs. J.M. Staudt		[surgery-id]==1647 || [surgery-id]==1648 || [surgery-id]==1653
130	surgbignumber	492	drs. R. de Wijn		[surgery-id]==1647 || [surgery-id]==1648 || [surgery-id]==1653
130	surgbignumber	493	dr. K.A.C. Booij		[surgery-id]==1647 || [surgery-id]==1648 || [surgery-id]==1653
130	surgbignumber	494	drs. S.J.A. Beekmans		[surgery-id]==1650 || ([surgery-id]==239 && totime([operdate])<=totime('2022-08-18'))
130	surgbignumber	495	drs. G. Suikers		[surgery-id]==1650
130	surgbignumber	496	dr. J. Tielemans		[surgery-id]==1650
130	surgbignumber	497	dr. T.G. Guitton		[surgery-id]==1650
130	surgbignumber	498	dr. W.B. van der Sluis		[surgery-id]==103
130	surgbignumber	499	drs.N.M. van Hout		[surgery-id]==103 || [surgery-id]==118 || [surgery-id]==104
130	surgbignumber	500	dr. M. Bouman		[surgery-id]==1654
130	surgbignumber	501	drs. J. Smit		[surgery-id]==1654
130	surgbignumber	502	dr. T. Middelberg		[surgery-id]==1654
130	surgbignumber	503	dr. J. Stevens		[surgery-id]==20070
130	surgbignumber	504	drs. J.G. van der Meer		[surgery-id]==1403 || [surgery-id]==712
130	surgbignumber	505	drs. B.O. Verwer		[surgery-id]==108 || [surgery-id]==1633
130	surgbignumber	506	drs. P.M. Huizinga		[surgery-id]==148
130	surgbignumber	507	dr. M.J. Hop		[surgery-id]==109 || [surgery-id]==173
130	surgbignumber	508	dr. S.E. Moolenburgh		([surgery-id]==239 && totime([operdate])<=totime('2022-08-18')) || [surgery-id]==182
130	surgbignumber	509	drs. S.P. Kamminga		[surgery-id]==175
130	surgbignumber	516	drs. E. Hajder		[surgery-id]==712 || [surgery-id]==1403
130	surgbignumber	517	dr. C. van Stekelenburg		[surgery-id]==107
130	surgbignumber	518	drs. A. Dijksterhuis		[surgery-id]==107
130	surgbignumber	519	dr. J..N.M. van der Meulen		[surgery-id]==20070
130	surgbignumber	520	drs. F. Jolink		([surgery-id]==617 && totime([operdate])<=totime('2021-06-02'))
130	surgbignumber	522	drs. K. Aganloo		[surgery-id]==239
130	surgbignumber	523	drs. A. Blomme		[surgery-id]==124
130	surgbignumber	524	drs. S.F. Post		([surgery-id]==532 && totime([operdate])<=totime('03-07-2023'))
130	surgbignumber	525	drs. V.A.A. Paulus		[surgery-id]==110
130	surgbignumber	527	dr. L.T. Hoekstra		[surgery-id]==240
130	surgbignumber	531	dr.s. R.A.M. Strijbosch		[surgery-id]==156
130	surgbignumber	532	dr. A. Piatkowski		[surgery-id]==1661
130	surgbignumber	999	Other
130	surgbignumber	510	Dr C Welters		[surgery-id]==20067
130	surgbignumber	511	Dr A Kroeze		[surgery-id]==20067
130	surgbignumber	512	Dr M van den Elzen		[surgery-id]==20067
130	surgbignumber	513	Dr H de Schipper		[surgery-id]==20067
130	surgbignumber	514	Dr E van Haren		[surgery-id]==20067
130	surgbignumber	515	Dr G Halbesma		[surgery-id]==20067 || [surgery-id]==112
130	surgbignumber	521	Dr. T. Teunis		[surgery-id]==107
130	surgbignumber	526	Dr. C. Driessen		[surgery-id]==118 || [surgery-id]==103 || [surgery-id]==104
130	surgbignumber	528	Dr. M. van Hal		[surgery-id]==239
130	surgbignumber	529	Dr. T.R. Lopez Penha		[surgery-id]==192
130	surgbignumber	530	Drs. N.A. Noordzij		[surgery-id]==192 || [surgery-id]==155
130	surgbignumber	533	Drs. C.R. Schipper		([surgery-id]==166 && totime([operdate])<=totime('2022-01-05')) || [surgery-id]==20068
130	surgbignumber	534	Drs. J.N. Brinkman		[surgery-id]==152
130	surgbignumber	535	Dr. R. Schols		[surgery-id]==807
130	surgbignumber	536	Dr. C. Ocampo		[surgery-id]==1668
130	surgbignumber	537	Dr. N. van Alphen		[surgery-id]==617
130	surgbignumber	538	Dr. F. Bakal		[surgery-id]==172 || [surgery-id]==201
130	surgbignumber	539	Dr. P.G. Bos		[surgery-id]==618
130	surgbignumber	540	Dr. E.A.Z. Rust		[surgery-id]==128
130	surgbignumber	541	Dr. R. Lanting		[surgery-id]==532
130	surgbignumber	542	Dr. E.P.M. ten Dam		[surgery-id]==239
130	surgbignumber	543	Drs. A.B. Lier		[surgery-id]==128
130	surgbignumber	544	Dr. R. Dijkman		[surgery-id]==152
130	surgbignumber	545	Dr. W.G. van Rijt		[surgery-id]==1633
130	surgbignumber	546	Dr. F.E. Brolmann		([surgery-id]==1633 && totime([operdate])<=totime('2023-05-25'))
130	surgbignumber	547	Drs. N.S. Hillberg		[surgery-id]==113 || [surgery-id]==807
130	surgbignumber	548	Drs. Y. Hu		[surgery-id]==532
130	surgbignumber	549	Dr. P.G.L. Koolen		[surgery-id]==601
130	surgbignumber	550	drs. C. Verveld		[surgery-id]==617 || [surgery-id]==239
130	surgbignumber	551	Drs. C.R. Schipper-Koolen		[surgery-id]==505
130	surgbignumber	552	dr. C.M. Stekelenburg		[surgery-id]==617
130	surgbignumber	553	Dr. A. Göceroglu		[surgery-id]==151
130	surgbignumber	554	Drs. C.I.J.M. Theunissen		[surgery-id]==111
130	surgbignumber	555	Drs. R.C. Killaars		[surgery-id]==140 || [surgery-id]==163
130	surgbignumber	556	Drs. R.M. Hogezand		[surgery-id]==506
130	surgbignumber	557	Dr.C. Zhou-Claushuis		[surgery-id]==156 || [surgery-id]==181
130	surgbignumber	558	Drs. L.R. Bouwer		[surgery-id]==147
130	surgbignumber	559	dr. B.O. Verwer		([surgery-id]==1633 && totime([operdate])<=totime('2023-05-25'))
130	surgbignumber	560	Dr. M.J. Cornelissen		[surgery-id]==109
130	surgbignumber	561	Drs. S. Küthe		[surgery-id]==532
130	surgbignumber	562	dr. N.H. Bosma		[surgery-id]==148
130	surgbignumber	563	Dr. S.E. Bruekers		[surgery-id]==193
130	surgbignumber	564	drs. F.T. van der Zeeuw		[surgery-id]==112
131	admmanufacturer	88	Other		true
131	admmanufacturer	2	Allergan (Natrelle)		true
131	admmanufacturer	35	ARTIA (Lifecell)		true
131	admmanufacturer	34	Braxon (MBP)		true
131	admmanufacturer	5	Cereplas (Cereform)	Nee	false
131	admmanufacturer	6	CUI/Cox Uphoff Implants	Nee	false
131	admmanufacturer	32	EGIS (MBP)		true
131	admmanufacturer	10	EMSI Biomedical	Nee	false
131	admmanufacturer	12	Establishment labs (Motiva)		true
131	admmanufacturer	39	GalaFLEX (Galatea)		true
131	admmanufacturer	13	GC Aesthetics (Eurosilicone)		true
131	admmanufacturer	19	GC Aesthetics (Nagor)	Nee	false
131	admmanufacturer	22	Groupe Sebbin	Nee	false
131	admmanufacturer	16	Laboratoires Arion (Monobloc)	Nee	false
131	admmanufacturer	18	Mentor		true
131	admmanufacturer	33	Native (MBP)		true
131	admmanufacturer	29	Pérouse Plastie SAS	Nee	false
131	admmanufacturer	38	PIP / M-Implants	Nee	false
131	admmanufacturer	21	Polytech Health & Aesthetics	Nee	false
131	admmanufacturer	24	Silimed	Nee	false
131	admmanufacturer	36	STRATTICE (Lifecell)		true
131	admmanufacturer	31	SurgiMend (Integra)		true
131	admmanufacturer	25	Surgitek	Nee	false
131	admmanufacturer	30	TIGR (Novus scientific)		true
131	manufacturer	88	Other		[action]==2 || [../../operdate]===null || totime([../../operdate]) < totime('2017-09-11') || [action]==1
131	manufacturer	2	Allergan (Natrelle)		[action]==2 || [../../operdate]===null || totime([../../operdate]) < totime('2017-09-11') || [action]==1
131	manufacturer	35	ARTIA (Lifecell)	Nee	false
131	manufacturer	34	Braxon (MBP)	Nee	false
131	manufacturer	5	Cereplas (Cereform)		[action]==2 || [../../operdate]===null || totime([../../operdate]) < totime('2017-09-11') || [action]==1
131	manufacturer	6	CUI/Cox Uphoff Implants		[action]==2 || [../../operdate]===null || totime([../../operdate]) < totime('2017-09-11')
131	manufacturer	32	EGIS (MBP)	Nee	false
131	manufacturer	10	EMSI Biomedical		[action]==2 || [../../operdate]===null || totime([../../operdate]) < totime('2017-09-11')
131	manufacturer	12	Establishment labs (Motiva)		[action]==2 || [../../operdate]===null || totime([../../operdate]) < totime('2017-09-11') || [action]==1
131	manufacturer	39	GalaFLEX (Galatea)	Nee	false
131	manufacturer	13	GC Aesthetics (Eurosilicone)		[action]==2 || [../../operdate]===null || totime([../../operdate]) < totime('2017-09-11') || [action]==1
131	manufacturer	19	GC Aesthetics (Nagor)		[action]==2 || [../../operdate]===null || totime([../../operdate]) < totime('2017-09-11') || [action]==1
131	manufacturer	22	Groupe Sebbin		[action]==2 || [../../operdate]===null || totime([../../operdate]) < totime('2017-09-11') || [action]==1
131	manufacturer	16	Laboratoires Arion (Monobloc)		[action]==2 || [../../operdate]===null || totime([../../operdate]) < totime('2017-09-11') || [action]==1
131	manufacturer	18	Mentor		[action]==2 || [../../operdate]===null || totime([../../operdate]) < totime('2017-09-11') || [action]==1
131	manufacturer	33	Native (MBP)	Nee	false
131	manufacturer	29	Pérouse Plastie SAS		[action]==2 || [../../operdate]===null || totime([../../operdate]) < totime('2017-09-11')
131	manufacturer	38	PIP / M-Implants		[action]==2 || [../../operdate]===null || totime([../../operdate]) < totime('2017-09-11')
131	manufacturer	21	Polytech Health & Aesthetics		[action]==2 || [../../operdate]===null || totime([../../operdate]) < totime('2017-09-11') || [action]==1
131	manufacturer	24	Silimed		[action]==2 || [../../operdate]===null || totime([../../operdate]) < totime('2017-09-11') || [action]==1
131	manufacturer	36	STRATTICE (Lifecell)	Nee	false
131	manufacturer	31	SurgiMend (Integra)	Nee	false
131	manufacturer	25	Surgitek		[action]==2 || [../../operdate]===null || totime([../../operdate]) < totime('2017-09-11')
131	manufacturer	30	TIGR (Novus scientific)	Nee	false
131	meshmanufacturer	88	Other		true
131	meshmanufacturer	2	Allergan (Natrelle)		true
131	meshmanufacturer	35	ARTIA (Lifecell)		true
131	meshmanufacturer	34	Braxon (MBP)		true
131	meshmanufacturer	5	Cereplas (Cereform)	Nee	false
131	meshmanufacturer	6	CUI/Cox Uphoff Implants	Nee	false
131	meshmanufacturer	32	EGIS (MBP)		true
131	meshmanufacturer	10	EMSI Biomedical	Nee	false
131	meshmanufacturer	12	Establishment labs (Motiva)		true
131	meshmanufacturer	39	GalaFLEX (Galatea)		true
131	meshmanufacturer	13	GC Aesthetics (Eurosilicone)		true
131	meshmanufacturer	19	GC Aesthetics (Nagor)	Nee	false
131	meshmanufacturer	22	Groupe Sebbin	Nee	false
131	meshmanufacturer	16	Laboratoires Arion (Monobloc)	Nee	false
131	meshmanufacturer	18	Mentor		true
131	meshmanufacturer	33	Native (MBP)		true
131	meshmanufacturer	29	Pérouse Plastie SAS	Nee	false
131	meshmanufacturer	38	PIP / M-Implants	Nee	false
131	meshmanufacturer	21	Polytech Health & Aesthetics	Nee	false
131	meshmanufacturer	24	Silimed	Nee	false
131	meshmanufacturer	36	STRATTICE (Lifecell)		true
131	meshmanufacturer	31	SurgiMend (Integra)		true
131	meshmanufacturer	25	Surgitek	Nee	false
131	meshmanufacturer	30	TIGR (Novus scientific)		true
132	antisepticrinsetechnique	1	With betadine solution
132	antisepticrinsetechnique	2	With antibiotic solution
132	antisepticrinsetechnique	3	With combination of betadine and antibiotic solution
132	antisepticrinsetechnique	4	With NaCl
133	surgasa	1	1: A normal healthy patient.
133	surgasa	2	2: A patient with a mild systemic disease.
133	surgasa	3	3: A patient with a severe systemic disease that limits activity but is not incapacitating.
133	surgasa	4	4: A patient with an incapacitating systemic disease that is a constant threat to life.
133	surgasa	5	5: A moribund patient not expected to survive 24 hours with or without operation.
133	surgasa	999	ASA unknown
134	surgside	1	Right
134	surgside	2	Left
135	intervention	1	Insertion only
135	intervention	2	Replacement (including replacement with autologous tissue)		[../stuurvar-first-augmentic-bilateral]!=1
135	intervention	3	Explantation only		[../stuurvar-first-augmentic-bilateral]!=1
136	implanttype	1	Permanent implant
136	implanttype	2	Tissue expander
137	infoexplant	1	Yes
137	infoexplant	0	No previous information available
138	infomarkers	1	Yes
138	infomarkers	0	No identifyable markers on implant
139	coating	1	Silicone
139	coating	2	Polyurethane
139	coating	7	Other
140	gs1-ai-processing-status	1	Success
140	gs1-ai-processing-status	2	Failure
141	stuurvar-side	1	Right		[stuurvar-first-augmentic-bilateral] != 1
141	stuurvar-side	2	Left		[stuurvar-first-augmentic-bilateral] != 1
141	stuurvar-side	3	Bilateral
143	scan-manual-indicator	0	No, enter details manually
143	scan-manual-indicator	1	Yes
144	implantyear	999	Unknown
145	sheet	0	No
145	sheet	1	Yes, MESH/ADM sheet		[../operdate]===null || totime([../operdate]) < totime('2017-09-11')
145	sheet	2	Yes, MESH (synthetic, absorbable and nonabsorbable e.g. polyglactin)		totime([../operdate]) >= totime('2017-09-11')
145	sheet	3	Yes, ADM (acellular dermal matrix e.g. alloderm, strattice)		totime([../operdate]) >= totime('2017-09-11')
3009	action	1	Inserted
3009	action	2	Removed
34	land-woon	0	Unknown
34	land-woon	6023	Afghanistan
34	land-woon	5034	Albania
34	land-woon	6047	Algeria
34	land-woon	8002	American Samoa
34	land-woon	7005	Andorra
34	land-woon	5026	Angola
34	land-woon	8036	Anguilla
34	land-woon	8045	Antigua and Barbuda
34	land-woon	7015	Argentina
34	land-woon	5054	Armenia
34	land-woon	5095	Aruba
34	land-woon	5055	Ascension
34	land-woon	6016	Australia
34	land-woon	5009	Austria
34	land-woon	5097	Azerbaijan
34	land-woon	5056	Azores
34	land-woon	6033	Bahamas (the)
34	land-woon	5057	Bahrain
34	land-woon	7084	Bangladesh
34	land-woon	7004	Barbados
34	land-woon	5098	belarus
34	land-woon	5010	Belgium
34	land-woon	8017	Belize
34	land-woon	8023	Benin
34	land-woon	9048	Bermuda
34	land-woon	5058	Bhutan
34	land-woon	6015	Bolivia (Plurinational State of)
34	land-woon	5106	Bonaire
34	land-woon	6065	Bosnia and Herzegovina
34	land-woon	5011	Botswana
34	land-woon	6008	Brazil
34	land-woon	6039	Britain
34	land-woon	7095	British Antarctic Territory
34	land-woon	7096	British Indian Ocean Territory (the)
34	land-woon	5042	Brunei Darussalam
34	land-woon	7024	Bulgaria
34	land-woon	5096	Burkina Faso
34	land-woon	6001	Burundi
34	land-woon	8025	Cabo Verde
34	land-woon	6031	Cambodia
34	land-woon	5035	Cameroon
34	land-woon	5001	Canada
34	land-woon	6053	Canary Islands
34	land-woon	7092	Cayman Islands
34	land-woon	9086	Central African Republic (the)
34	land-woon	6019	Chad
34	land-woon	8034	channel Islands
34	land-woon	5021	Chile
34	land-woon	6022	China
34	land-woon	8012	Christmas Island
34	land-woon	8013	Cocos (Keeling) Islands (the)
34	land-woon	5033	Colombia
34	land-woon	5060	Comoros (the)
34	land-woon	9008	Congo
34	land-woon	7097	Cook Islands (the)
34	land-woon	7007	Costa Rica
34	land-woon	5030	Côte d'Ivoire
34	land-woon	5051	Croatia
34	land-woon	5006	Cuba
34	land-woon	5107	Curaçao
34	land-woon	5040	Cyprus
34	land-woon	6066	Czechia
34	land-woon	6069	Democratic Republic of Congo
34	land-woon	5015	Denmark
34	land-woon	9087	Djibouti
34	land-woon	8030	Dominica
34	land-woon	7027	Dominican Republic (the)
34	land-woon	7039	Ecuador
34	land-woon	7014	Egypt
34	land-woon	7032	El Salvador
34	land-woon	9043	Equatorial Guinea
34	land-woon	9003	Eritrea
34	land-woon	7065	Estonia
34	land-woon	9036	Eswatini
34	land-woon	5020	Ethiopia
34	land-woon	5061	Falkland Islands (the) [Malvinas]
34	land-woon	8014	Faroe Islands (the)
34	land-woon	9089	Federal Republic of Germany
34	land-woon	6032	Fiji
34	land-woon	6002	Finland
34	land-woon	5002	France
34	land-woon	5062	French Guiana
34	land-woon	6054	French Polynesia
34	land-woon	6048	Gabon
34	land-woon	7008	Gambia (the)
34	land-woon	5112	Gaza and West Bank
34	land-woon	6064	Georgia
34	land-woon	5024	Ghana
34	land-woon	6055	Gibraltar
34	land-woon	6003	Greece
34	land-woon	5065	Greenland
34	land-woon	8008	Grenada
34	land-woon	5066	Guadeloupe
34	land-woon	8001	Guam
34	land-woon	6004	Guatemala
34	land-woon	7040	Guinea
34	land-woon	5072	Guinea-Bissau
34	land-woon	6025	Guyana
34	land-woon	6041	Haiti
34	land-woon	5045	Holy See (the)
34	land-woon	7017	Honduras
34	land-woon	5017	Hungary
34	land-woon	6011	Iceland
34	land-woon	7046	India
34	land-woon	6024	Indonesia
34	land-woon	9999	internationally
34	land-woon	5012	Iran (Islamic Republic of)
34	land-woon	5043	Iraq
34	land-woon	6007	Ireland
34	land-woon	8035	Isle of Man
34	land-woon	6034	Israel
34	land-woon	7044	Italy
34	land-woon	6017	Jamaica
34	land-woon	7035	Japan
34	land-woon	5080	Johnston
34	land-woon	6042	Jordan
34	land-woon	5099	Kazakhstan
34	land-woon	7002	kenya
34	land-woon	8027	Kiribati
34	land-woon	6049	Korea (the Democratic People's Republic of)
34	land-woon	6036	Korea (the Republic of)
34	land-woon	5105	Kosovo
34	land-woon	7045	Kuwait
34	land-woon	6021	Kyrgyzstan
34	land-woon	5025	Lao People's Democratic Republic (the)
34	land-woon	7064	Latvia
34	land-woon	7043	Lebanon
34	land-woon	7016	Lesotho
34	land-woon	5019	Liberia
34	land-woon	6006	Libya
34	land-woon	6012	Liechtenstein
34	land-woon	7066	Lithuania
34	land-woon	6018	Luxembourg
34	land-woon	9010	Madagascar
34	land-woon	7087	Madeira Islands
34	land-woon	5005	Malawi
34	land-woon	7026	Malaysia
34	land-woon	7041	Maldives
34	land-woon	5029	Mali
34	land-woon	7003	Malta
34	land-woon	8009	Mariana
34	land-woon	9056	Marshall Islands (the)
34	land-woon	5069	Martinique
34	land-woon	6020	Mauritania
34	land-woon	5044	Mauritius
34	land-woon	5084	Mayotte
34	land-woon	7006	Mexico
34	land-woon	9094	Micronesia (Federated States of)
34	land-woon	8003	Midway
34	land-woon	6000	Moldova (the Republic of)
34	land-woon	5032	Monaco
34	land-woon	7052	Mongolia
34	land-woon	5104	Montenegro
34	land-woon	8015	Montserrat
34	land-woon	5022	Morocco
34	land-woon	5070	Mozambique
34	land-woon	5047	Myanmar
34	land-woon	9023	Namibia
34	land-woon	7057	Nauru
34	land-woon	6035	Nepal
34	land-woon	6030	Netherlands (the)
34	land-woon	7099	New Caledonia
34	land-woon	5013	New Zealand
34	land-woon	7018	Nicaragua
34	land-woon	6040	Niger (the)
34	land-woon	6005	Nigeria
34	land-woon	9091	Niue
34	land-woon	8016	Norfolk Island
34	land-woon	6027	Norway
34	land-woon	7051	Oman
34	land-woon	7020	Pakistan
34	land-woon	8044	Palau
34	land-woon	7037	Panama
34	land-woon	8041	Panama Canal Zone
34	land-woon	8021	Papua New Guinea
34	land-woon	5038	Paraguay
34	land-woon	7049	Peru
34	land-woon	5027	Philippines (the)
34	land-woon	5071	Pitcairn
34	land-woon	7028	Poland
34	land-woon	7050	Portugal
34	land-woon	8020	Puerto Rico
34	land-woon	9037	Qatar
34	land-woon	5113	Republic of Northern Macedonia
34	land-woon	5073	Réunion
34	land-woon	7047	Romania
34	land-woon	5053	Russian Federation (the)
34	land-woon	6009	Rwanda
34	land-woon	5108	Saba
34	land-woon	8037	Saint Kitts and Nevis
34	land-woon	8029	Saint Lucia
34	land-woon	5074	Saint Pierre and Miquelon
34	land-woon	5092	Saint Vincent and the Grenadines
34	land-woon	7053	Samoa
34	land-woon	6028	San Marino
34	land-woon	6059	Sao Tome and Principe
34	land-woon	5018	Saudi Arabia
34	land-woon	7021	Senegal
34	land-woon	5103	Serbia
34	land-woon	8026	Seychelles
34	land-woon	6051	Sierra Leone
34	land-woon	5037	Singapore
34	land-woon	5109	Sint Eustatius
34	land-woon	5110	Sint Maarten (Dutch part)
34	land-woon	6067	Slovakia
34	land-woon	5049	Slovenia
34	land-woon	8022	Solomon Islands
34	land-woon	6013	Somalia
34	land-woon	5014	South Africa
34	land-woon	5111	South Sudan
34	land-woon	6037	Spain
34	land-woon	7033	Sri Lanka
34	land-woon	6060	St. Helena
34	land-woon	7034	Sudan (the)
34	land-woon	5007	Suriname
34	land-woon	9095	Svalbard Islands
34	land-woon	5039	Sweden
34	land-woon	5003	Switzerland
34	land-woon	7009	Syrian Arab Republic (the)
34	land-woon	5052	Taiwan (Province of China)
34	land-woon	6057	Tajikistan
34	land-woon	7031	Tanzania, the United Republic of
34	land-woon	7042	Thailand
34	land-woon	7055	Tibet
34	land-woon	5101	Timor Leste
34	land-woon	5023	Togo
34	land-woon	7098	Tokelau
34	land-woon	5076	Tonga
34	land-woon	6044	Trinidad and Tobago
34	land-woon	6061	Tristan Da Cunha
34	land-woon	5008	Tunisia
34	land-woon	6043	Turkey
34	land-woon	6063	Turkmenistan
34	land-woon	8019	Turks and Caicos Islands (the)
34	land-woon	8028	Tuvalu
34	land-woon	7001	uganda
34	land-woon	6038	Ukraine
34	land-woon	7054	United Arab Emirates (the)
34	land-woon	6014	United States
34	land-woon	7038	Uruguay
34	land-woon	6050	Uzbekistan
34	land-woon	9090	Vanuatu
34	land-woon	6010	Venezuela (Bolivarian Republic of)
34	land-woon	8024	Viet Nam
34	land-woon	7030	Virgin Islands (British)
34	land-woon	7088	Virgin Islands (U.S.)
34	land-woon	8005	Wake
34	land-woon	5077	Wallis and Futuna
34	land-woon	9093	Western Sahara
34	land-woon	5048	Yemen
34	land-woon	5028	Zambia
34	land-woon	8031	Zimbabwe
500	geslacht	1	Male
500	geslacht	2	Female
500	geslacht	7	Undifferentiated
500	geslacht	9	Unknown
countries	land	nl	The Netherlands
countries	land	de	Germany
countries	land	be	Belgium
countries	land	se	Sweden
countries	land	unknown	Other/Unknown
covid	covid19status	negative	SARS-CoV-2 excluded by lab test (PCR, serology)
covid	covid19status	suspected	SARS-CoV-2 suspicion, but not detected by lab test [ICD-10: U07.2]
covid	covid19status	ct	SARS-CoV-2 confirmed by CT scan (CORADS score 4/5)
covid	covid19status	lab	SARS-CoV-2 confirmed by lab test (PCR, serology) [ICD-10: U07.1]
covid1	covtest	1	No
covid1	covtest	2	Yes
covid1	covtest	9	Unknown
covid13	discharged-to	1	Ward of the same hospital (including other location of the same hospital)
covid13	discharged-to	2	CCU / IC same hospital (including other location of the same hospital (also by ambulance))
covid13	discharged-to	3	Recovery / Medium Care same hospital (including other location of the same hospital)
covid13	discharged-to	4	Ward of another hospital
covid13	discharged-to	5	CCU / IC other hospital
covid13	discharged-to	6	Recovery/Medium Care other hospital
covid13	discharged-to	7	Mortuary
covid13	discharged-to	8	Home
covid13	discharged-to	9	Other
covid13	discharged-to	10	CCU / ICU foreign country
covid19	datcovverd	07-07-1807	No suspicion
covid19	datcovverd	09-09-1809	Unknown
covid2	datcovid	09-09-1809	Unknown
covid21	covbekend	0	No
covid21	covbekend	1	Yes
covid3	datcovonb	1	Prior to start of treatment
covid3	datcovonb	2	During / after treatment
covid3	datcovonb	9	Unknown
covid3	datcovposonb	1	Prior to start of treatment
covid3	datcovposonb	2	During / after treatment
covid3	datcovposonb	9	Unknown
covid3	datcovverdonb	1	Prior to start of treatment
covid3	datcovverdonb	2	During / after treatment
covid3	datcovverdonb	9	Unknown
covid4	datcovpos	08-08-1808	No positive test
covid4	datcovpos	09-09-1809	Unknown

[truncated: 1 more sheets: Validaties]
